# Supplementary material for: Transcriptome profiling of aging Drosophila photoreceptors reveals gene expression trends that correlate with visual senescence
Source: BMC Genomics. 2017 Nov 21;18:894. doi: 10.1186/s12864-017-4304-3 (PMC5698953; doi:10.1186/s12864-017-4304-3)
Supplement: Supplementary file 3 — GO term analysis of significantly post-reduced genes. (XLSX 16 kb) [file 12864_2017_4304_MOESM3_ESM.xlsx]

## Sheet: TableS2.post-enriched
Table S2: GO term analysis of significantly post-enriched genes (p < 0.0001). GO terms were grouped based on common gene members in the target gene set (group).
Group	GO.ID	Term	Annotated	Significant	Expected	classic
1	GO:0009584	detection of visible light	32	19	2.79	5.7e-13
1	GO:0071482	cellular response to light stimulus	35	19	3.05	5.2e-12
1	GO:0007603	phototransduction, visible light	25	16	2.18	8e-12
1	GO:0071478	cellular response to radiation	43	19	3.74	5.3e-10
1	GO:0016056	rhodopsin mediated signaling pathway	21	13	1.83	1.5e-09
1	GO:0071214	cellular response to abiotic stimulus	50	20	4.35	1.6e-09
1	GO:0016059	deactivation of rhodopsin mediated signa...	16	11	1.39	5.6e-09
1	GO:0022400	regulation of rhodopsin mediated signali...	17	11	1.48	1.5e-08
1	GO:0008277	regulation of G-protein coupled receptor...	22	11	1.92	5.5e-07
2	GO:0051606	detection of stimulus	100	34	8.71	6.2e-13
2	GO:0009583	detection of light stimulus	63	26	5.49	2.1e-12
2	GO:0007602	phototransduction	57	24	4.96	9.2e-12
2	GO:0009581	detection of external stimulus	92	30	8.01	5.1e-11
2	GO:0009582	detection of abiotic stimulus	92	30	8.01	5.1e-11
2	GO:0009416	response to light stimulus	115	33	10.01	2.5e-10
2	GO:0009314	response to radiation	135	33	11.75	2.2e-08
2	GO:0007186	G-protein coupled receptor signaling pat...	131	29	11.41	1.5e-06
2	GO:0043052	thermotaxis	16	8	1.39	2.1e-05
3	GO:0007600	sensory perception	168	39	14.63	5.3e-09
3	GO:0050953	sensory perception of light stimulus	24	13	2.09	1.4e-08
3	GO:0007605	sensory perception of sound	39	16	3.4	4.7e-08
3	GO:0050954	sensory perception of mechanical stimulu...	50	17	4.35	4.5e-07
3	GO:0007601	visual perception	20	10	1.74	1.9e-06
4	GO:0030001	metal ion transport	96	25	8.36	3.3e-07
4	GO:0006816	calcium ion transport	36	13	3.13	4.9e-06
4	GO:0070838	divalent metal ion transport	38	13	3.31	9.7e-06
4	GO:0072511	divalent inorganic cation transport	38	13	3.31	9.7e-06
5	GO:0019722	calcium-mediated signaling	16	9	1.39	1.7e-06
5	GO:0050906	detection of stimulus involved in sensor...	44	14	3.83	1.1e-05
5	GO:0019932	second-messenger-mediated signaling	34	11	2.96	8.6e-05
6	GO:0046154	rhodopsin metabolic process	17	9	1.48	3.4e-06
6	GO:0042441	eye pigment metabolic process	34	12	2.96	1.5e-05
6	GO:0043324	pigment metabolic process involved in de...	34	12	2.96	1.5e-05
6	GO:0043474	pigment metabolic process involved in pi...	34	12	2.96	1.5e-05
6	GO:0048069	eye pigmentation	40	12	3.48	9.4e-05
7	GO:0001895	retina homeostasis	29	11	2.52	1.5e-05
7	GO:0001894	tissue homeostasis	50	14	4.35	5.8e-05
7	GO:0045494	photoreceptor cell maintenance	28	10	2.44	7e-05
7	GO:0048871	multicellular organismal homeostasis	58	15	5.05	8.6e-05
8	GO:0008654	phospholipid biosynthetic process	32	11	2.79	4.5e-05
8	GO:0006644	phospholipid metabolic process	70	17	6.09	7e-05
9	GO:0034333	adherens junction assembly	18	8	1.57	6.2e-05
9	GO:0016332	establishment or maintenance of polarity...	10	6	0.87	6.5e-05
9	GO:0045186	zonula adherens assembly	10	6	0.87	6.5e-05

## Sheet: TableS2.post-reduced
Table S2: GO term analysis of significantly post-reduced genes (p < 0.0001). GO terms were grouped based on common gene members in the target gene set (group).
Group	GO.ID	Term	Annotated	Significant	Expected	classic
1	GO:0019752	carboxylic acid metabolic process	171	56	13.84	1.8e-21
1	GO:0006082	organic acid metabolic process	182	56	14.73	5.2e-20
1	GO:0043436	oxoacid metabolic process	182	56	14.73	5.2e-20
1	GO:0032787	monocarboxylic acid metabolic process	80	29	6.47	8.2e-13
1	GO:0006081	cellular aldehyde metabolic process	11	6	0.89	8.8e-05
2	GO:1901605	alpha-amino acid metabolic process	49	22	3.97	3.3e-12
2	GO:0006520	cellular amino acid metabolic process	91	29	7.36	3.3e-11
2	GO:0006732	coenzyme metabolic process	44	13	3.56	2.6e-05
2	GO:0051186	cofactor metabolic process	51	14	4.13	3.2e-05
2	GO:0006575	cellular modified amino acid metabolic p...	28	10	2.27	3.7e-05
3	GO:0006091	generation of precursor metabolites and ...	128	36	10.36	7.9e-12
3	GO:0015980	energy derivation by oxidation of organi...	105	26	8.5	1.3e-07
3	GO:0045333	cellular respiration	89	22	7.2	1.3e-06
4	GO:0009126	purine nucleoside monophosphate metaboli...	95	29	7.69	1.1e-10
4	GO:0009167	purine ribonucleoside monophosphate meta...	95	29	7.69	1.1e-10
4	GO:0009123	nucleoside monophosphate metabolic proce...	96	29	7.77	1.4e-10
4	GO:0009161	ribonucleoside monophosphate metabolic p...	96	29	7.77	1.4e-10
4	GO:0046034	ATP metabolic process	86	27	6.96	2.4e-10
4	GO:0006119	oxidative phosphorylation	61	18	4.94	7.5e-07
4	GO:0022904	respiratory electron transport chain	65	18	5.26	2.1e-06
4	GO:0009116	nucleoside metabolic process	186	34	15.05	3.6e-06
4	GO:0042773	ATP synthesis coupled electron transport	55	16	4.45	3.8e-06
4	GO:0022900	electron transport chain	68	18	5.5	4.3e-06
4	GO:1901657	glycosyl compound metabolic process	188	34	15.21	4.6e-06
4	GO:0042775	mitochondrial ATP synthesis coupled elec...	52	14	4.21	4.1e-05
4	GO:0042278	purine nucleoside metabolic process	174	30	14.08	4.5e-05
4	GO:0046128	purine ribonucleoside metabolic process	174	30	14.08	4.5e-05
4	GO:0009141	nucleoside triphosphate metabolic proces...	158	28	12.79	4.9e-05
4	GO:0009144	purine nucleoside triphosphate metabolic...	158	28	12.79	4.9e-05
4	GO:0009199	ribonucleoside triphosphate metabolic pr...	158	28	12.79	4.9e-05
4	GO:0009205	purine ribonucleoside triphosphate metab...	158	28	12.79	4.9e-05
4	GO:0009119	ribonucleoside metabolic process	177	30	14.32	6.3e-05
5	GO:0042254	ribosome biogenesis	55	21	4.45	4.3e-10
5	GO:0042255	ribosome assembly	16	11	1.29	2.5e-09
5	GO:0042274	ribosomal small subunit biogenesis	19	10	1.54	5.1e-07
5	GO:0022613	ribonucleoprotein complex biogenesis	96	22	7.77	5e-06
6	GO:0044282	small molecule catabolic process	59	21	4.77	2e-09
6	GO:0016054	organic acid catabolic process	49	19	3.97	2.2e-09
6	GO:0046395	carboxylic acid catabolic process	49	19	3.97	2.2e-09
6	GO:1901606	alpha-amino acid catabolic process	18	8	1.46	3.6e-05
6	GO:0009063	cellular amino acid catabolic process	23	9	1.86	4e-05
7	GO:0016052	carbohydrate catabolic process	28	14	2.27	5.7e-09
7	GO:0044724	single-organism carbohydrate catabolic p...	28	14	2.27	5.7e-09
7	GO:0006090	pyruvate metabolic process	26	11	2.1	2.1e-06
7	GO:0006096	glycolytic process	16	8	1.29	1.2e-05
8	GO:1901607	alpha-amino acid biosynthetic process	23	12	1.86	3.9e-08
8	GO:0008652	cellular amino acid biosynthetic process	29	13	2.35	1.1e-07
8	GO:0016053	organic acid biosynthetic process	44	15	3.56	8.2e-07
8	GO:0046394	carboxylic acid biosynthetic process	44	15	3.56	8.2e-07
8	GO:0009064	glutamine family amino acid metabolic pr...	18	8	1.46	3.6e-05
8	GO:0044283	small molecule biosynthetic process	69	16	5.58	8.6e-05
9	GO:0009127	purine nucleoside monophosphate biosynth...	27	10	2.19	2.6e-05
9	GO:0009168	purine ribonucleoside monophosphate bios...	27	10	2.19	2.6e-05
9	GO:0015985	energy coupled proton transport, down el...	18	8	1.46	3.6e-05
9	GO:0015986	ATP synthesis coupled proton transport	18	8	1.46	3.6e-05
9	GO:0009124	nucleoside monophosphate biosynthetic pr...	28	10	2.27	3.7e-05
9	GO:0009156	ribonucleoside monophosphate biosyntheti...	28	10	2.27	3.7e-05
9	GO:0006754	ATP biosynthetic process	19	8	1.54	5.8e-05
10	GO:0072329	monocarboxylic acid catabolic process	27	10	2.19	2.6e-05
10	GO:0006631	fatty acid metabolic process	45	13	3.64	3.4e-05
10	GO:0019395	fatty acid oxidation	24	9	1.94	5.9e-05
10	GO:0009062	fatty acid catabolic process	25	9	2.02	8.6e-05
10	GO:0034440	lipid oxidation	25	9	2.02	8.6e-05
11	GO:1901566	organonitrogen compound biosynthetic pro...	178	30	14.41	7e-05
