# Supplementary material for: Transcriptome profiling of aging Drosophila photoreceptors reveals gene expression trends that correlate with visual senescence
Source: BMC Genomics. 2017 Nov 21;18:894. doi: 10.1186/s12864-017-4304-3 (PMC5698953; doi:10.1186/s12864-017-4304-3)
Supplement: Supplementary file 4 — Age-regulated genes in photoreceptor neurons. (XLSX 121 kb) [file 12864_2017_4304_MOESM4_ESM.xlsx]

## Sheet: TableS3
Table S3: Age-regulated genes in photoreceptor neurons identified using maSigPro (FDR < 0.05) were clustered into 11 expression clusters (C1 - 11) using k-means. NA, nonsignificant gene expressed above threshold.
FbgnID	Cluster
FBgn0000008	NA
FBgn0000017	NA
FBgn0000024	C10
FBgn0000028	NA
FBgn0000032	NA
FBgn0000036	NA
FBgn0000037	NA
FBgn0000038	NA
FBgn0000039	NA
FBgn0000042	NA
FBgn0000043	NA
FBgn0000044	C6
FBgn0000045	NA
FBgn0000046	NA
FBgn0000052	NA
FBgn0000053	NA
FBgn0000054	NA
FBgn0000057	NA
FBgn0000063	NA
FBgn0000064	NA
FBgn0000077	NA
FBgn0000083	C1
FBgn0000084	C1
FBgn0000097	NA
FBgn0000099	NA
FBgn0000100	NA
FBgn0000108	NA
FBgn0000114	NA
FBgn0000115	NA
FBgn0000116	NA
FBgn0000117	NA
FBgn0000119	NA
FBgn0000120	NA
FBgn0000121	NA
FBgn0000139	NA
FBgn0000150	NA
FBgn0000152	C2
FBgn0000153	NA
FBgn0000157	NA
FBgn0000163	NA
FBgn0000173	NA
FBgn0000179	C10
FBgn0000180	NA
FBgn0000181	NA
FBgn0000183	NA
FBgn0000206	NA
FBgn0000210	NA
FBgn0000212	NA
FBgn0000221	NA
FBgn0000228	NA
FBgn0000229	NA
FBgn0000239	NA
FBgn0000241	NA
FBgn0000244	NA
FBgn0000246	NA
FBgn0000247	NA
FBgn0000250	NA
FBgn0000253	NA
FBgn0000256	C8
FBgn0000257	NA
FBgn0000259	C10
FBgn0000261	NA
FBgn0000273	NA
FBgn0000283	NA
FBgn0000286	NA
FBgn0000287	NA
FBgn0000289	NA
FBgn0000299	NA
FBgn0000303	NA
FBgn0000307	NA
FBgn0000308	C3
FBgn0000316	NA
FBgn0000317	NA
FBgn0000318	NA
FBgn0000319	NA
FBgn0000320	NA
FBgn0000326	NA
FBgn0000330	NA
FBgn0000339	NA
FBgn0000346	NA
FBgn0000352	NA
FBgn0000370	NA
FBgn0000376	NA
FBgn0000377	NA
FBgn0000382	NA
FBgn0000384	NA
FBgn0000394	NA
FBgn0000395	NA
FBgn0000406	NA
FBgn0000409	NA
FBgn0000411	NA
FBgn0000412	NA
FBgn0000413	NA
FBgn0000414	NA
FBgn0000416	NA
FBgn0000422	NA
FBgn0000439	C2
FBgn0000447	NA
FBgn0000448	NA
FBgn0000449	NA
FBgn0000454	NA
FBgn0000455	NA
FBgn0000459	NA
FBgn0000463	NA
FBgn0000464	NA
FBgn0000473	NA
FBgn0000477	NA
FBgn0000479	NA
FBgn0000482	NA
FBgn0000489	NA
FBgn0000490	NA
FBgn0000492	NA
FBgn0000497	NA
FBgn0000499	NA
FBgn0000500	NA
FBgn0000504	NA
FBgn0000520	NA
FBgn0000524	NA
FBgn0000527	NA
FBgn0000535	NA
FBgn0000536	NA
FBgn0000541	NA
FBgn0000542	NA
FBgn0000543	NA
FBgn0000546	NA
FBgn0000547	NA
FBgn0000556	NA
FBgn0000557	NA
FBgn0000559	NA
FBgn0000562	NA
FBgn0000565	NA
FBgn0000566	NA
FBgn0000567	NA
FBgn0000568	NA
FBgn0000575	NA
FBgn0000578	NA
FBgn0000579	NA
FBgn0000581	NA
FBgn0000588	NA
FBgn0000592	NA
FBgn0000611	NA
FBgn0000617	NA
FBgn0000625	NA
FBgn0000629	NA
FBgn0000633	NA
FBgn0000635	NA
FBgn0000636	NA
FBgn0000659	NA
FBgn0000662	NA
FBgn0000667	NA
FBgn0000709	C11
FBgn0000711	C10
FBgn0000715	NA
FBgn0000719	NA
FBgn0000721	NA
FBgn0000723	NA
FBgn0000810	NA
FBgn0000964	NA
FBgn0001075	NA
FBgn0001078	NA
FBgn0001079	NA
FBgn0001083	C9
FBgn0001084	NA
FBgn0001085	NA
FBgn0001087	NA
FBgn0001089	NA
FBgn0001090	NA
FBgn0001091	NA
FBgn0001092	NA
FBgn0001098	NA
FBgn0001104	NA
FBgn0001105	NA
FBgn0001108	NA
FBgn0001112	NA
FBgn0001114	NA
FBgn0001122	NA
FBgn0001123	NA
FBgn0001124	NA
FBgn0001125	NA
FBgn0001128	NA
FBgn0001133	NA
FBgn0001134	NA
FBgn0001138	NA
FBgn0001139	NA
FBgn0001142	NA
FBgn0001145	NA
FBgn0001150	NA
FBgn0001168	C1
FBgn0001169	NA
FBgn0001179	NA
FBgn0001185	NA
FBgn0001186	NA
FBgn0001187	NA
FBgn0001189	NA
FBgn0001197	C5
FBgn0001202	NA
FBgn0001206	NA
FBgn0001208	NA
FBgn0001215	C10
FBgn0001216	NA
FBgn0001217	NA
FBgn0001218	NA
FBgn0001220	NA
FBgn0001222	NA
FBgn0001224	NA
FBgn0001225	NA
FBgn0001230	NA
FBgn0001233	NA
FBgn0001234	NA
FBgn0001235	NA
FBgn0001247	NA
FBgn0001248	NA
FBgn0001250	NA
FBgn0001253	NA
FBgn0001255	NA
FBgn0001257	NA
FBgn0001258	C7
FBgn0001263	NA
FBgn0001291	NA
FBgn0001296	NA
FBgn0001297	C1
FBgn0001301	NA
FBgn0001308	C3
FBgn0001316	NA
FBgn0001319	NA
FBgn0001320	NA
FBgn0001323	NA
FBgn0001324	NA
FBgn0001325	NA
FBgn0001330	NA
FBgn0001332	NA
FBgn0001341	NA
FBgn0001404	C10
FBgn0001491	NA
FBgn0001565	NA
FBgn0001612	NA
FBgn0001624	NA
FBgn0001941	NA
FBgn0001942	NA
FBgn0001961	NA
FBgn0001965	NA
FBgn0001970	NA
FBgn0001974	NA
FBgn0001977	NA
FBgn0001978	NA
FBgn0001986	NA
FBgn0001987	C4
FBgn0001989	NA
FBgn0001990	NA
FBgn0001991	NA
FBgn0001994	NA
FBgn0001995	NA
FBgn0002021	NA
FBgn0002022	NA
FBgn0002023	NA
FBgn0002031	C5
FBgn0002036	NA
FBgn0002044	NA
FBgn0002069	C4
FBgn0002121	C2
FBgn0002174	NA
FBgn0002183	NA
FBgn0002283	NA
FBgn0002284	NA
FBgn0002306	NA
FBgn0002354	NA
FBgn0002413	NA
FBgn0002431	NA
FBgn0002441	NA
FBgn0002521	C8
FBgn0002524	NA
FBgn0002525	NA
FBgn0002526	NA
FBgn0002542	NA
FBgn0002543	NA
FBgn0002552	NA
FBgn0002563	NA
FBgn0002565	NA
FBgn0002566	NA
FBgn0002567	C8
FBgn0002570	NA
FBgn0002576	NA
FBgn0002579	NA
FBgn0002590	NA
FBgn0002593	NA
FBgn0002607	NA
FBgn0002622	NA
FBgn0002626	NA
FBgn0002638	NA
FBgn0002641	C1
FBgn0002643	NA
FBgn0002645	NA
FBgn0002673	NA
FBgn0002707	NA
FBgn0002715	NA
FBgn0002716	NA
FBgn0002719	NA
FBgn0002723	NA
FBgn0002772	NA
FBgn0002773	NA
FBgn0002774	NA
FBgn0002775	NA
FBgn0002778	NA
FBgn0002780	NA
FBgn0002781	NA
FBgn0002783	NA
FBgn0002787	NA
FBgn0002789	C7
FBgn0002791	NA
FBgn0002868	NA
FBgn0002872	NA
FBgn0002878	NA
FBgn0002887	NA
FBgn0002891	C6
FBgn0002901	NA
FBgn0002905	C2
FBgn0002906	NA
FBgn0002914	NA
FBgn0002917	NA
FBgn0002921	C10
FBgn0002930	NA
FBgn0002932	NA
FBgn0002936	NA
FBgn0002937	NA
FBgn0002938	NA
FBgn0002939	NA
FBgn0002940	NA
FBgn0002945	NA
FBgn0002948	NA
FBgn0002973	NA
FBgn0002989	NA
FBgn0003008	NA
FBgn0003011	NA
FBgn0003016	C10
FBgn0003028	NA
FBgn0003041	NA
FBgn0003042	NA
FBgn0003044	NA
FBgn0003048	NA
FBgn0003053	NA
FBgn0003068	NA
FBgn0003071	NA
FBgn0003074	NA
FBgn0003076	NA
FBgn0003079	C11
FBgn0003082	NA
FBgn0003090	NA
FBgn0003091	NA
FBgn0003093	NA
FBgn0003116	NA
FBgn0003118	NA
FBgn0003134	NA
FBgn0003137	NA
FBgn0003139	NA
FBgn0003141	NA
FBgn0003149	C2
FBgn0003159	NA
FBgn0003162	NA
FBgn0003165	NA
FBgn0003169	NA
FBgn0003174	NA
FBgn0003175	NA
FBgn0003189	NA
FBgn0003204	NA
FBgn0003205	NA
FBgn0003206	NA
FBgn0003209	C1
FBgn0003210	NA
FBgn0003218	NA
FBgn0003227	NA
FBgn0003231	C5
FBgn0003248	NA
FBgn0003249	NA
FBgn0003250	NA
FBgn0003256	NA
FBgn0003257	NA
FBgn0003261	C10
FBgn0003268	C1
FBgn0003274	NA
FBgn0003277	NA
FBgn0003278	NA
FBgn0003279	C5
FBgn0003285	NA
FBgn0003292	NA
FBgn0003295	NA
FBgn0003301	NA
FBgn0003302	NA
FBgn0003308	NA
FBgn0003310	NA
FBgn0003317	NA
FBgn0003321	NA
FBgn0003326	NA
FBgn0003328	NA
FBgn0003330	NA
FBgn0003334	C3
FBgn0003339	NA
FBgn0003345	NA
FBgn0003346	NA
FBgn0003353	NA
FBgn0003360	C8
FBgn0003366	NA
FBgn0003371	NA
FBgn0003380	C9
FBgn0003386	NA
FBgn0003390	NA
FBgn0003391	NA
FBgn0003392	NA
FBgn0003396	NA
FBgn0003410	NA
FBgn0003415	NA
FBgn0003416	NA
FBgn0003423	C10
FBgn0003429	NA
FBgn0003435	NA
FBgn0003444	NA
FBgn0003447	NA
FBgn0003449	NA
FBgn0003459	NA
FBgn0003460	NA
FBgn0003462	NA
FBgn0003463	C5
FBgn0003464	NA
FBgn0003475	NA
FBgn0003483	NA
FBgn0003495	NA
FBgn0003499	NA
FBgn0003502	NA
FBgn0003507	NA
FBgn0003512	NA
FBgn0003513	NA
FBgn0003514	C5
FBgn0003515	NA
FBgn0003517	NA
FBgn0003520	NA
FBgn0003557	NA
FBgn0003559	NA
FBgn0003567	NA
FBgn0003575	NA
FBgn0003598	NA
FBgn0003607	NA
FBgn0003612	NA
FBgn0003638	NA
FBgn0003651	NA
FBgn0003654	NA
FBgn0003656	NA
FBgn0003660	NA
FBgn0003676	C4
FBgn0003687	NA
FBgn0003710	NA
FBgn0003714	NA
FBgn0003716	NA
FBgn0003721	NA
FBgn0003731	NA
FBgn0003732	NA
FBgn0003741	NA
FBgn0003742	NA
FBgn0003744	NA
FBgn0003748	NA
FBgn0003861	NA
FBgn0003862	NA
FBgn0003866	NA
FBgn0003867	NA
FBgn0003870	NA
FBgn0003882	NA
FBgn0003884	C9
FBgn0003885	NA
FBgn0003887	C3
FBgn0003888	NA
FBgn0003890	NA
FBgn0003891	NA
FBgn0003892	NA
FBgn0003896	NA
FBgn0003941	NA
FBgn0003942	NA
FBgn0003943	NA
FBgn0003963	NA
FBgn0003964	NA
FBgn0003965	NA
FBgn0003969	NA
FBgn0003977	NA
FBgn0003984	NA
FBgn0003996	NA
FBgn0003997	NA
FBgn0004028	NA
FBgn0004045	NA
FBgn0004047	NA
FBgn0004049	NA
FBgn0004050	NA
FBgn0004055	NA
FBgn0004057	NA
FBgn0004066	NA
FBgn0004101	NA
FBgn0004102	NA
FBgn0004103	NA
FBgn0004107	NA
FBgn0004108	NA
FBgn0004117	NA
FBgn0004118	NA
FBgn0004132	NA
FBgn0004133	C1
FBgn0004167	NA
FBgn0004168	NA
FBgn0004169	NA
FBgn0004177	NA
FBgn0004179	C10
FBgn0004198	NA
FBgn0004227	NA
FBgn0004237	NA
FBgn0004240	NA
FBgn0004242	C8
FBgn0004244	NA
FBgn0004359	NA
FBgn0004362	NA
FBgn0004363	NA
FBgn0004364	C11
FBgn0004367	NA
FBgn0004368	NA
FBgn0004369	NA
FBgn0004370	NA
FBgn0004373	NA
FBgn0004380	NA
FBgn0004381	NA
FBgn0004387	NA
FBgn0004390	NA
FBgn0004391	NA
FBgn0004395	NA
FBgn0004396	NA
FBgn0004397	NA
FBgn0004401	NA
FBgn0004403	NA
FBgn0004404	NA
FBgn0004406	NA
FBgn0004419	NA
FBgn0004432	NA
FBgn0004435	NA
FBgn0004436	C10
FBgn0004449	NA
FBgn0004456	NA
FBgn0004462	NA
FBgn0004463	NA
FBgn0004465	NA
FBgn0004507	NA
FBgn0004509	NA
FBgn0004510	NA
FBgn0004512	NA
FBgn0004513	NA
FBgn0004514	NA
FBgn0004516	NA
FBgn0004569	NA
FBgn0004573	NA
FBgn0004574	NA
FBgn0004575	NA
FBgn0004580	NA
FBgn0004583	NA
FBgn0004587	NA
FBgn0004595	NA
FBgn0004597	NA
FBgn0004598	NA
FBgn0004606	NA
FBgn0004607	NA
FBgn0004611	NA
FBgn0004618	NA
FBgn0004619	NA
FBgn0004620	NA
FBgn0004622	NA
FBgn0004623	NA
FBgn0004629	NA
FBgn0004635	NA
FBgn0004636	NA
FBgn0004638	NA
FBgn0004643	NA
FBgn0004646	NA
FBgn0004647	NA
FBgn0004648	NA
FBgn0004650	NA
FBgn0004652	NA
FBgn0004654	NA
FBgn0004655	NA
FBgn0004656	NA
FBgn0004657	NA
FBgn0004687	NA
FBgn0004698	NA
FBgn0004784	NA
FBgn0004795	NA
FBgn0004797	NA
FBgn0004811	NA
FBgn0004828	NA
FBgn0004837	NA
FBgn0004838	NA
FBgn0004839	NA
FBgn0004852	NA
FBgn0004854	NA
FBgn0004855	NA
FBgn0004856	NA
FBgn0004858	NA
FBgn0004859	NA
FBgn0004860	NA
FBgn0004861	NA
FBgn0004864	NA
FBgn0004865	NA
FBgn0004867	NA
FBgn0004868	NA
FBgn0004870	NA
FBgn0004875	NA
FBgn0004876	NA
FBgn0004880	NA
FBgn0004882	NA
FBgn0004885	NA
FBgn0004888	NA
FBgn0004889	NA
FBgn0004893	NA
FBgn0004903	NA
FBgn0004907	NA
FBgn0004910	NA
FBgn0004913	NA
FBgn0004914	NA
FBgn0004915	NA
FBgn0004919	NA
FBgn0004921	NA
FBgn0004924	NA
FBgn0004926	C4
FBgn0004957	NA
FBgn0005198	NA
FBgn0005278	NA
FBgn0005322	NA
FBgn0005355	NA
FBgn0005386	NA
FBgn0005411	NA
FBgn0005427	NA
FBgn0005533	NA
FBgn0005536	NA
FBgn0005558	NA
FBgn0005561	NA
FBgn0005564	C11
FBgn0005585	NA
FBgn0005586	NA
FBgn0005593	NA
FBgn0005596	NA
FBgn0005612	NA
FBgn0005613	NA
FBgn0005614	NA
FBgn0005616	NA
FBgn0005617	NA
FBgn0005619	C8
FBgn0005624	NA
FBgn0005626	NA
FBgn0005630	NA
FBgn0005631	C11
FBgn0005632	NA
FBgn0005636	NA
FBgn0005640	NA
FBgn0005642	NA
FBgn0005648	NA
FBgn0005649	NA
FBgn0005658	NA
FBgn0005659	NA
FBgn0005660	NA
FBgn0005664	C9
FBgn0005666	NA
FBgn0005671	NA
FBgn0005672	NA
FBgn0005674	C5
FBgn0005677	NA
FBgn0005694	NA
FBgn0005695	NA
FBgn0005771	NA
FBgn0005775	NA
FBgn0005777	NA
FBgn0008635	NA
FBgn0008651	NA
FBgn0010014	NA
FBgn0010051	C3
FBgn0010053	NA
FBgn0010078	NA
FBgn0010100	NA
FBgn0010105	NA
FBgn0010113	NA
FBgn0010114	NA
FBgn0010173	C4
FBgn0010194	NA
FBgn0010198	NA
FBgn0010213	NA
FBgn0010215	NA
FBgn0010217	NA
FBgn0010220	NA
FBgn0010222	NA
FBgn0010225	NA
FBgn0010226	NA
FBgn0010228	NA
FBgn0010235	NA
FBgn0010238	NA
FBgn0010240	NA
FBgn0010247	NA
FBgn0010263	NA
FBgn0010265	NA
FBgn0010269	NA
FBgn0010278	NA
FBgn0010280	NA
FBgn0010282	NA
FBgn0010288	NA
FBgn0010292	NA
FBgn0010300	NA
FBgn0010303	NA
FBgn0010309	NA
FBgn0010313	NA
FBgn0010314	NA
FBgn0010315	NA
FBgn0010316	NA
FBgn0010328	NA
FBgn0010329	NA
FBgn0010333	NA
FBgn0010339	NA
FBgn0010341	NA
FBgn0010342	NA
FBgn0010348	NA
FBgn0010350	NA
FBgn0010352	NA
FBgn0010355	NA
FBgn0010356	NA
FBgn0010379	NA
FBgn0010380	NA
FBgn0010383	NA
FBgn0010389	NA
FBgn0010391	NA
FBgn0010395	NA
FBgn0010397	NA
FBgn0010398	NA
FBgn0010399	NA
FBgn0010406	NA
FBgn0010407	NA
FBgn0010408	NA
FBgn0010409	NA
FBgn0010411	NA
FBgn0010412	NA
FBgn0010414	NA
FBgn0010415	C10
FBgn0010416	NA
FBgn0010417	NA
FBgn0010421	NA
FBgn0010422	NA
FBgn0010434	C3
FBgn0010435	NA
FBgn0010441	NA
FBgn0010452	NA
FBgn0010470	NA
FBgn0010473	NA
FBgn0010482	NA
FBgn0010488	C3
FBgn0010497	NA
FBgn0010504	NA
FBgn0010516	NA
FBgn0010548	NA
FBgn0010551	NA
FBgn0010575	NA
FBgn0010583	NA
FBgn0010590	NA
FBgn0010591	NA
FBgn0010602	NA
FBgn0010611	NA
FBgn0010612	NA
FBgn0010620	C4
FBgn0010621	C2
FBgn0010622	NA
FBgn0010638	NA
FBgn0010651	NA
FBgn0010660	NA
FBgn0010741	NA
FBgn0010747	NA
FBgn0010750	NA
FBgn0010762	NA
FBgn0010768	NA
FBgn0010772	NA
FBgn0010774	NA
FBgn0010786	NA
FBgn0010803	NA
FBgn0010808	NA
FBgn0010812	NA
FBgn0010825	NA
FBgn0010830	NA
FBgn0010877	NA
FBgn0010894	NA
FBgn0010905	NA
FBgn0010909	NA
FBgn0010926	NA
FBgn0011016	NA
FBgn0011020	NA
FBgn0011202	NA
FBgn0011204	C10
FBgn0011205	NA
FBgn0011206	NA
FBgn0011207	NA
FBgn0011211	NA
FBgn0011217	NA
FBgn0011224	NA
FBgn0011225	NA
FBgn0011230	NA
FBgn0011232	NA
FBgn0011236	NA
FBgn0011241	NA
FBgn0011259	NA
FBgn0011260	NA
FBgn0011272	NA
FBgn0011274	NA
FBgn0011278	C6
FBgn0011279	NA
FBgn0011280	NA
FBgn0011284	C5
FBgn0011286	NA
FBgn0011288	C10
FBgn0011289	NA
FBgn0011290	NA
FBgn0011296	NA
FBgn0011297	NA
FBgn0011300	NA
FBgn0011305	NA
FBgn0011327	NA
FBgn0011335	NA
FBgn0011336	NA
FBgn0011361	NA
FBgn0011455	NA
FBgn0011474	NA
FBgn0011481	NA
FBgn0011509	NA
FBgn0011566	NA
FBgn0011570	NA
FBgn0011571	NA
FBgn0011573	NA
FBgn0011576	NA
FBgn0011581	NA
FBgn0011582	NA
FBgn0011584	NA
FBgn0011586	NA
FBgn0011589	NA
FBgn0011591	NA
FBgn0011592	NA
FBgn0011596	NA
FBgn0011603	NA
FBgn0011604	NA
FBgn0011638	NA
FBgn0011640	NA
FBgn0011642	NA
FBgn0011648	NA
FBgn0011655	NA
FBgn0011656	C10
FBgn0011660	NA
FBgn0011661	NA
FBgn0011666	NA
FBgn0011672	NA
FBgn0011674	C4
FBgn0011676	NA
FBgn0011693	NA
FBgn0011695	NA
FBgn0011701	NA
FBgn0011705	NA
FBgn0011708	NA
FBgn0011710	NA
FBgn0011715	NA
FBgn0011722	C2
FBgn0011725	NA
FBgn0011726	C5
FBgn0011737	NA
FBgn0011739	NA
FBgn0011740	NA
FBgn0011741	NA
FBgn0011742	NA
FBgn0011745	NA
FBgn0011746	NA
FBgn0011747	NA
FBgn0011754	NA
FBgn0011758	NA
FBgn0011760	C8
FBgn0011762	NA
FBgn0011763	NA
FBgn0011764	C11
FBgn0011766	NA
FBgn0011768	NA
FBgn0011769	C6
FBgn0011771	NA
FBgn0011774	NA
FBgn0011785	NA
FBgn0011802	NA
FBgn0011817	NA
FBgn0011818	NA
FBgn0011826	C11
FBgn0011828	NA
FBgn0011836	NA
FBgn0011837	NA
FBgn0011891	NA
FBgn0011893	NA
FBgn0012034	NA
FBgn0012036	NA
FBgn0012037	NA
FBgn0012051	NA
FBgn0012058	NA
FBgn0012344	NA
FBgn0013263	NA
FBgn0013272	NA
FBgn0013278	NA
FBgn0013279	NA
FBgn0013303	NA
FBgn0013305	NA
FBgn0013323	NA
FBgn0013325	NA
FBgn0013334	C10
FBgn0013342	NA
FBgn0013343	NA
FBgn0013347	NA
FBgn0013432	NA
FBgn0013433	NA
FBgn0013435	NA
FBgn0013467	NA
FBgn0013469	NA
FBgn0013548	NA
FBgn0013563	NA
FBgn0013576	NA
FBgn0013672	NA
FBgn0013674	NA
FBgn0013675	NA
FBgn0013676	NA
FBgn0013678	NA
FBgn0013679	NA
FBgn0013680	NA
FBgn0013681	NA
FBgn0013684	NA
FBgn0013685	NA
FBgn0013686	C8
FBgn0013688	NA
FBgn0013717	NA
FBgn0013718	NA
FBgn0013720	NA
FBgn0013725	NA
FBgn0013726	NA
FBgn0013732	NA
FBgn0013733	NA
FBgn0013746	NA
FBgn0013749	NA
FBgn0013750	NA
FBgn0013753	NA
FBgn0013756	NA
FBgn0013759	NA
FBgn0013762	NA
FBgn0013763	NA
FBgn0013764	C4
FBgn0013765	NA
FBgn0013767	NA
FBgn0013770	NA
FBgn0013771	NA
FBgn0013799	NA
FBgn0013810	NA
FBgn0013811	C7
FBgn0013812	NA
FBgn0013813	NA
FBgn0013949	NA
FBgn0013953	NA
FBgn0013954	NA
FBgn0013972	NA
FBgn0013973	NA
FBgn0013981	NA
FBgn0013983	NA
FBgn0013984	NA
FBgn0013987	NA
FBgn0013995	NA
FBgn0013997	NA
FBgn0014000	NA
FBgn0014002	NA
FBgn0014006	NA
FBgn0014007	NA
FBgn0014009	NA
FBgn0014010	NA
FBgn0014011	NA
FBgn0014018	NA
FBgn0014019	NA
FBgn0014020	NA
FBgn0014023	NA
FBgn0014024	NA
FBgn0014026	C5
FBgn0014028	NA
FBgn0014029	C1
FBgn0014031	NA
FBgn0014033	NA
FBgn0014037	NA
FBgn0014073	NA
FBgn0014075	NA
FBgn0014092	NA
FBgn0014127	NA
FBgn0014133	NA
FBgn0014135	C6
FBgn0014141	NA
FBgn0014163	NA
FBgn0014184	NA
FBgn0014189	NA
FBgn0014269	NA
FBgn0014340	NA
FBgn0014342	NA
FBgn0014343	NA
FBgn0014366	NA
FBgn0014368	NA
FBgn0014388	NA
FBgn0014391	NA
FBgn0014396	NA
FBgn0014411	NA
FBgn0014417	NA
FBgn0014427	NA
FBgn0014455	C2
FBgn0014464	NA
FBgn0014469	NA
FBgn0014857	NA
FBgn0014859	NA
FBgn0014863	NA
FBgn0014868	NA
FBgn0014869	NA
FBgn0014870	NA
FBgn0014877	NA
FBgn0014879	NA
FBgn0014906	NA
FBgn0014930	NA
FBgn0015000	NA
FBgn0015010	NA
FBgn0015011	NA
FBgn0015019	NA
FBgn0015024	NA
FBgn0015025	NA
FBgn0015031	NA
FBgn0015032	C9
FBgn0015037	C7
FBgn0015039	NA
FBgn0015075	NA
FBgn0015218	NA
FBgn0015221	NA
FBgn0015222	NA
FBgn0015229	NA
FBgn0015239	NA
FBgn0015240	NA
FBgn0015245	NA
FBgn0015247	NA
FBgn0015268	NA
FBgn0015269	NA
FBgn0015277	NA
FBgn0015278	NA
FBgn0015279	NA
FBgn0015282	NA
FBgn0015283	NA
FBgn0015286	NA
FBgn0015288	NA
FBgn0015295	NA
FBgn0015296	NA
FBgn0015320	NA
FBgn0015321	NA
FBgn0015323	NA
FBgn0015324	NA
FBgn0015331	NA
FBgn0015338	NA
FBgn0015351	C7
FBgn0015359	NA
FBgn0015360	NA
FBgn0015371	NA
FBgn0015372	NA
FBgn0015376	C6
FBgn0015380	NA
FBgn0015391	NA
FBgn0015396	NA
FBgn0015399	NA
FBgn0015400	C10
FBgn0015402	NA
FBgn0015477	NA
FBgn0015509	C10
FBgn0015513	NA
FBgn0015519	NA
FBgn0015520	NA
FBgn0015521	NA
FBgn0015522	NA
FBgn0015527	NA
FBgn0015541	NA
FBgn0015543	NA
FBgn0015544	NA
FBgn0015546	NA
FBgn0015553	NA
FBgn0015558	NA
FBgn0015568	NA
FBgn0015569	NA
FBgn0015575	NA
FBgn0015576	NA
FBgn0015577	NA
FBgn0015582	NA
FBgn0015589	NA
FBgn0015591	NA
FBgn0015600	NA
FBgn0015602	NA
FBgn0015609	C8
FBgn0015614	NA
FBgn0015615	NA
FBgn0015622	NA
FBgn0015623	NA
FBgn0015663	NA
FBgn0015664	NA
FBgn0015737	NA
FBgn0015754	C11
FBgn0015756	NA
FBgn0015765	NA
FBgn0015766	NA
FBgn0015772	NA
FBgn0015774	NA
FBgn0015776	NA
FBgn0015777	C10
FBgn0015778	NA
FBgn0015781	NA
FBgn0015789	NA
FBgn0015790	NA
FBgn0015791	NA
FBgn0015793	NA
FBgn0015794	NA
FBgn0015795	NA
FBgn0015797	NA
FBgn0015799	NA
FBgn0015801	C5
FBgn0015803	NA
FBgn0015805	NA
FBgn0015806	NA
FBgn0015808	NA
FBgn0015818	NA
FBgn0015828	NA
FBgn0015829	NA
FBgn0015834	NA
FBgn0015838	NA
FBgn0015872	C4
FBgn0015903	C1
FBgn0015904	NA
FBgn0015905	NA
FBgn0015919	NA
FBgn0015924	NA
FBgn0015925	NA
FBgn0015929	NA
FBgn0015949	C5
FBgn0016013	NA
FBgn0016031	NA
FBgn0016032	NA
FBgn0016038	NA
FBgn0016041	NA
FBgn0016047	NA
FBgn0016059	NA
FBgn0016061	NA
FBgn0016070	NA
FBgn0016075	NA
FBgn0016076	NA
FBgn0016078	NA
FBgn0016080	NA
FBgn0016081	NA
FBgn0016119	NA
FBgn0016120	NA
FBgn0016122	NA
FBgn0016123	NA
FBgn0016126	NA
FBgn0016641	NA
FBgn0016650	NA
FBgn0016672	NA
FBgn0016675	NA
FBgn0016684	NA
FBgn0016685	NA
FBgn0016687	NA
FBgn0016691	NA
FBgn0016693	NA
FBgn0016694	NA
FBgn0016696	C10
FBgn0016697	NA
FBgn0016700	NA
FBgn0016701	C10
FBgn0016726	NA
FBgn0016754	NA
FBgn0016756	NA
FBgn0016792	NA
FBgn0016794	NA
FBgn0016797	C3
FBgn0016917	NA
FBgn0016919	NA
FBgn0016920	NA
FBgn0016926	NA
FBgn0016930	NA
FBgn0016977	NA
FBgn0016978	NA
FBgn0016983	NA
FBgn0016984	NA
FBgn0017418	NA
FBgn0017424	NA
FBgn0017429	NA
FBgn0017430	NA
FBgn0017457	NA
FBgn0017545	NA
FBgn0017550	NA
FBgn0017551	NA
FBgn0017558	NA
FBgn0017561	NA
FBgn0017566	NA
FBgn0017567	NA
FBgn0017572	NA
FBgn0017578	NA
FBgn0017579	NA
FBgn0017581	NA
FBgn0017590	NA
FBgn0019624	NA
FBgn0019637	NA
FBgn0019643	NA
FBgn0019644	NA
FBgn0019650	NA
FBgn0019660	NA
FBgn0019661	NA
FBgn0019662	NA
FBgn0019830	NA
FBgn0019886	NA
FBgn0019890	NA
FBgn0019925	NA
FBgn0019929	NA
FBgn0019932	NA
FBgn0019936	NA
FBgn0019938	NA
FBgn0019940	NA
FBgn0019947	NA
FBgn0019948	NA
FBgn0019949	NA
FBgn0019952	NA
FBgn0019957	NA
FBgn0019960	C10
FBgn0019968	NA
FBgn0019972	NA
FBgn0019982	NA
FBgn0019985	NA
FBgn0019990	NA
FBgn0020018	NA
FBgn0020224	C8
FBgn0020235	NA
FBgn0020236	NA
FBgn0020238	NA
FBgn0020248	NA
FBgn0020249	NA
FBgn0020251	NA
FBgn0020255	NA
FBgn0020257	NA
FBgn0020261	NA
FBgn0020269	NA
FBgn0020270	C2
FBgn0020272	NA
FBgn0020278	C2
FBgn0020279	NA
FBgn0020294	NA
FBgn0020299	NA
FBgn0020300	NA
FBgn0020304	NA
FBgn0020306	NA
FBgn0020307	NA
FBgn0020309	NA
FBgn0020312	NA
FBgn0020369	NA
FBgn0020370	NA
FBgn0020372	NA
FBgn0020379	C10
FBgn0020381	NA
FBgn0020385	NA
FBgn0020386	NA
FBgn0020388	NA
FBgn0020389	NA
FBgn0020391	NA
FBgn0020392	NA
FBgn0020407	NA
FBgn0020412	NA
FBgn0020414	NA
FBgn0020415	NA
FBgn0020416	NA
FBgn0020440	NA
FBgn0020443	C3
FBgn0020445	NA
FBgn0020493	NA
FBgn0020496	NA
FBgn0020497	NA
FBgn0020503	C11
FBgn0020510	NA
FBgn0020513	NA
FBgn0020521	NA
FBgn0020545	NA
FBgn0020616	NA
FBgn0020618	C5
FBgn0020620	NA
FBgn0020621	NA
FBgn0020622	NA
FBgn0020626	NA
FBgn0020647	NA
FBgn0020653	C3
FBgn0020655	NA
FBgn0020660	NA
FBgn0020762	NA
FBgn0020764	C5
FBgn0020766	NA
FBgn0020767	NA
FBgn0020887	NA
FBgn0020907	NA
FBgn0020910	NA
FBgn0020930	NA
FBgn0021738	C8
FBgn0021750	NA
FBgn0021760	NA
FBgn0021761	NA
FBgn0021764	NA
FBgn0021765	NA
FBgn0021768	NA
FBgn0021776	NA
FBgn0021795	NA
FBgn0021796	NA
FBgn0021800	NA
FBgn0021814	NA
FBgn0021818	NA
FBgn0021825	NA
FBgn0021847	NA
FBgn0021856	NA
FBgn0021872	C5
FBgn0021874	NA
FBgn0021875	NA
FBgn0021895	NA
FBgn0021906	NA
FBgn0021944	NA
FBgn0021967	NA
FBgn0021979	C10
FBgn0021995	NA
FBgn0022023	NA
FBgn0022027	NA
FBgn0022029	NA
FBgn0022069	NA
FBgn0022097	NA
FBgn0022153	NA
FBgn0022160	NA
FBgn0022213	NA
FBgn0022238	C10
FBgn0022246	NA
FBgn0022288	NA
FBgn0022338	NA
FBgn0022343	NA
FBgn0022344	NA
FBgn0022349	C3
FBgn0022355	NA
FBgn0022361	C8
FBgn0022382	NA
FBgn0022699	NA
FBgn0022708	NA
FBgn0022709	NA
FBgn0022710	C10
FBgn0022720	NA
FBgn0022764	NA
FBgn0022768	C11
FBgn0022786	NA
FBgn0022787	NA
FBgn0022800	NA
FBgn0022893	NA
FBgn0022935	NA
FBgn0022942	NA
FBgn0022959	C3
FBgn0022960	NA
FBgn0022984	NA
FBgn0022985	NA
FBgn0022986	NA
FBgn0022987	NA
FBgn0023000	NA
FBgn0023001	NA
FBgn0023023	NA
FBgn0023076	NA
FBgn0023081	NA
FBgn0023083	NA
FBgn0023094	NA
FBgn0023095	NA
FBgn0023096	NA
FBgn0023097	NA
FBgn0023129	NA
FBgn0023130	NA
FBgn0023143	C5
FBgn0023167	NA
FBgn0023169	NA
FBgn0023170	NA
FBgn0023171	NA
FBgn0023172	NA
FBgn0023174	NA
FBgn0023175	NA
FBgn0023177	NA
FBgn0023178	NA
FBgn0023179	NA
FBgn0023212	NA
FBgn0023213	NA
FBgn0023214	C7
FBgn0023215	NA
FBgn0023216	NA
FBgn0023388	NA
FBgn0023407	NA
FBgn0023416	NA
FBgn0023423	NA
FBgn0023441	NA
FBgn0023458	NA
FBgn0023477	NA
FBgn0023479	C8
FBgn0023489	NA
FBgn0023506	NA
FBgn0023507	NA
FBgn0023508	NA
FBgn0023509	NA
FBgn0023510	NA
FBgn0023511	NA
FBgn0023512	NA
FBgn0023513	NA
FBgn0023514	NA
FBgn0023515	NA
FBgn0023516	NA
FBgn0023517	NA
FBgn0023518	NA
FBgn0023520	NA
FBgn0023522	NA
FBgn0023524	NA
FBgn0023525	NA
FBgn0023526	C8
FBgn0023527	NA
FBgn0023528	C10
FBgn0023529	NA
FBgn0023531	NA
FBgn0023534	NA
FBgn0023536	NA
FBgn0023537	NA
FBgn0023540	NA
FBgn0023541	NA
FBgn0023542	NA
FBgn0023545	NA
FBgn0023549	NA
FBgn0023550	NA
FBgn0024150	NA
FBgn0024179	NA
FBgn0024183	NA
FBgn0024187	NA
FBgn0024188	NA
FBgn0024189	NA
FBgn0024191	NA
FBgn0024194	NA
FBgn0024222	C2
FBgn0024230	NA
FBgn0024232	NA
FBgn0024234	NA
FBgn0024236	NA
FBgn0024238	NA
FBgn0024245	NA
FBgn0024248	NA
FBgn0024250	NA
FBgn0024251	NA
FBgn0024273	NA
FBgn0024277	NA
FBgn0024285	NA
FBgn0024289	NA
FBgn0024291	NA
FBgn0024293	NA
FBgn0024314	NA
FBgn0024315	NA
FBgn0024320	NA
FBgn0024321	NA
FBgn0024326	NA
FBgn0024329	NA
FBgn0024330	NA
FBgn0024352	NA
FBgn0024360	NA
FBgn0024362	NA
FBgn0024364	NA
FBgn0024365	NA
FBgn0024366	C4
FBgn0024371	NA
FBgn0024432	NA
FBgn0024491	NA
FBgn0024509	NA
FBgn0024510	NA
FBgn0024542	NA
FBgn0024555	NA
FBgn0024556	NA
FBgn0024558	NA
FBgn0024689	NA
FBgn0024698	NA
FBgn0024728	C8
FBgn0024732	NA
FBgn0024733	NA
FBgn0024734	NA
FBgn0024754	NA
FBgn0024804	NA
FBgn0024806	NA
FBgn0024807	NA
FBgn0024811	NA
FBgn0024814	NA
FBgn0024833	C3
FBgn0024836	NA
FBgn0024841	NA
FBgn0024846	NA
FBgn0024887	NA
FBgn0024889	NA
FBgn0024909	C1
FBgn0024913	NA
FBgn0024921	NA
FBgn0024941	NA
FBgn0024943	NA
FBgn0024944	NA
FBgn0024945	NA
FBgn0024947	NA
FBgn0024956	NA
FBgn0024957	NA
FBgn0024958	NA
FBgn0024963	NA
FBgn0024973	NA
FBgn0024975	NA
FBgn0024980	NA
FBgn0024983	NA
FBgn0024985	NA
FBgn0024986	NA
FBgn0024987	C10
FBgn0024989	NA
FBgn0024991	NA
FBgn0024992	NA
FBgn0024994	NA
FBgn0024995	NA
FBgn0024996	NA
FBgn0024997	C7
FBgn0024998	NA
FBgn0025109	NA
FBgn0025117	NA
FBgn0025185	NA
FBgn0025186	NA
FBgn0025286	NA
FBgn0025335	NA
FBgn0025336	NA
FBgn0025352	NA
FBgn0025360	NA
FBgn0025366	NA
FBgn0025373	NA
FBgn0025381	C3
FBgn0025382	NA
FBgn0025388	NA
FBgn0025390	C1
FBgn0025391	NA
FBgn0025394	NA
FBgn0025454	NA
FBgn0025455	NA
FBgn0025456	NA
FBgn0025457	NA
FBgn0025463	NA
FBgn0025469	NA
FBgn0025519	C2
FBgn0025525	NA
FBgn0025549	NA
FBgn0025558	NA
FBgn0025571	NA
FBgn0025574	NA
FBgn0025582	NA
FBgn0025583	NA
FBgn0025592	NA
FBgn0025595	NA
FBgn0025608	NA
FBgn0025615	NA
FBgn0025620	NA
FBgn0025621	NA
FBgn0025624	NA
FBgn0025625	NA
FBgn0025626	NA
FBgn0025628	NA
FBgn0025629	NA
FBgn0025630	NA
FBgn0025631	NA
FBgn0025632	NA
FBgn0025633	NA
FBgn0025634	NA
FBgn0025635	NA
FBgn0025637	NA
FBgn0025638	NA
FBgn0025639	NA
FBgn0025640	NA
FBgn0025641	NA
FBgn0025644	NA
FBgn0025674	NA
FBgn0025676	NA
FBgn0025678	NA
FBgn0025680	NA
FBgn0025681	NA
FBgn0025682	NA
FBgn0025683	NA
FBgn0025684	NA
FBgn0025686	NA
FBgn0025687	NA
FBgn0025693	NA
FBgn0025697	NA
FBgn0025700	NA
FBgn0025702	NA
FBgn0025712	NA
FBgn0025716	NA
FBgn0025720	NA
FBgn0025724	NA
FBgn0025725	C3
FBgn0025726	NA
FBgn0025740	NA
FBgn0025741	NA
FBgn0025742	NA
FBgn0025743	NA
FBgn0025777	NA
FBgn0025781	NA
FBgn0025790	NA
FBgn0025800	NA
FBgn0025802	NA
FBgn0025806	NA
FBgn0025808	NA
FBgn0025809	NA
FBgn0025814	NA
FBgn0025820	NA
FBgn0025827	NA
FBgn0025830	NA
FBgn0025833	NA
FBgn0025836	NA
FBgn0025839	NA
FBgn0025864	NA
FBgn0025865	NA
FBgn0025866	NA
FBgn0025874	NA
FBgn0025878	NA
FBgn0025879	NA
FBgn0025885	C7
FBgn0025936	C11
FBgn0026015	NA
FBgn0026056	NA
FBgn0026059	NA
FBgn0026061	NA
FBgn0026076	C10
FBgn0026077	C4
FBgn0026079	NA
FBgn0026080	NA
FBgn0026083	NA
FBgn0026084	NA
FBgn0026086	NA
FBgn0026088	NA
FBgn0026089	NA
FBgn0026090	NA
FBgn0026143	NA
FBgn0026147	NA
FBgn0026149	NA
FBgn0026150	NA
FBgn0026160	C10
FBgn0026179	NA
FBgn0026181	NA
FBgn0026189	NA
FBgn0026192	C5
FBgn0026196	NA
FBgn0026197	NA
FBgn0026199	NA
FBgn0026206	NA
FBgn0026207	NA
FBgn0026238	NA
FBgn0026239	NA
FBgn0026250	NA
FBgn0026252	NA
FBgn0026257	NA
FBgn0026259	NA
FBgn0026262	NA
FBgn0026263	NA
FBgn0026309	NA
FBgn0026313	NA
FBgn0026314	NA
FBgn0026315	NA
FBgn0026316	NA
FBgn0026317	NA
FBgn0026319	C5
FBgn0026323	NA
FBgn0026326	NA
FBgn0026369	NA
FBgn0026370	NA
FBgn0026371	NA
FBgn0026372	NA
FBgn0026374	NA
FBgn0026375	C11
FBgn0026376	NA
FBgn0026378	NA
FBgn0026379	NA
FBgn0026380	NA
FBgn0026393	NA
FBgn0026400	NA
FBgn0026401	NA
FBgn0026402	NA
FBgn0026404	NA
FBgn0026409	C9
FBgn0026411	NA
FBgn0026415	NA
FBgn0026417	NA
FBgn0026418	NA
FBgn0026427	NA
FBgn0026428	NA
FBgn0026430	NA
FBgn0026431	NA
FBgn0026432	NA
FBgn0026433	NA
FBgn0026438	NA
FBgn0026439	NA
FBgn0026441	NA
FBgn0026479	C3
FBgn0026533	NA
FBgn0026562	NA
FBgn0026566	NA
FBgn0026573	NA
FBgn0026575	NA
FBgn0026576	NA
FBgn0026577	NA
FBgn0026592	NA
FBgn0026593	NA
FBgn0026597	NA
FBgn0026602	NA
FBgn0026616	NA
FBgn0026619	NA
FBgn0026620	NA
FBgn0026630	NA
FBgn0026634	NA
FBgn0026666	NA
FBgn0026679	NA
FBgn0026713	C5
FBgn0026718	NA
FBgn0026721	NA
FBgn0026722	NA
FBgn0026738	NA
FBgn0026749	NA
FBgn0026751	NA
FBgn0026753	NA
FBgn0026760	NA
FBgn0026761	NA
FBgn0026777	NA
FBgn0026787	NA
FBgn0026869	NA
FBgn0026872	NA
FBgn0026879	NA
FBgn0027052	NA
FBgn0027053	NA
FBgn0027054	NA
FBgn0027055	NA
FBgn0027057	NA
FBgn0027066	NA
FBgn0027070	NA
FBgn0027073	NA
FBgn0027074	NA
FBgn0027079	C3
FBgn0027080	NA
FBgn0027081	NA
FBgn0027082	NA
FBgn0027083	NA
FBgn0027084	NA
FBgn0027085	NA
FBgn0027086	NA
FBgn0027087	NA
FBgn0027088	NA
FBgn0027090	C2
FBgn0027091	NA
FBgn0027093	NA
FBgn0027094	NA
FBgn0027095	NA
FBgn0027101	NA
FBgn0027106	NA
FBgn0027108	C8
FBgn0027111	NA
FBgn0027259	NA
FBgn0027279	NA
FBgn0027280	NA
FBgn0027287	NA
FBgn0027291	NA
FBgn0027296	NA
FBgn0027329	C2
FBgn0027330	NA
FBgn0027335	NA
FBgn0027338	NA
FBgn0027339	NA
FBgn0027341	NA
FBgn0027342	NA
FBgn0027343	NA
FBgn0027348	NA
FBgn0027356	NA
FBgn0027363	NA
FBgn0027375	NA
FBgn0027378	NA
FBgn0027453	NA
FBgn0027490	NA
FBgn0027491	NA
FBgn0027492	NA
FBgn0027493	C5
FBgn0027495	NA
FBgn0027496	NA
FBgn0027497	NA
FBgn0027498	NA
FBgn0027499	NA
FBgn0027503	NA
FBgn0027504	NA
FBgn0027505	NA
FBgn0027506	NA
FBgn0027507	NA
FBgn0027508	NA
FBgn0027509	NA
FBgn0027512	NA
FBgn0027514	NA
FBgn0027515	NA
FBgn0027518	NA
FBgn0027524	NA
FBgn0027525	NA
FBgn0027526	NA
FBgn0027528	C9
FBgn0027529	NA
FBgn0027532	NA
FBgn0027535	NA
FBgn0027537	NA
FBgn0027538	NA
FBgn0027539	NA
FBgn0027547	NA
FBgn0027548	NA
FBgn0027549	NA
FBgn0027550	NA
FBgn0027552	NA
FBgn0027553	NA
FBgn0027554	NA
FBgn0027556	NA
FBgn0027558	NA
FBgn0027560	NA
FBgn0027561	NA
FBgn0027562	NA
FBgn0027563	NA
FBgn0027564	NA
FBgn0027565	NA
FBgn0027567	NA
FBgn0027568	NA
FBgn0027569	NA
FBgn0027570	NA
FBgn0027571	NA
FBgn0027572	NA
FBgn0027574	NA
FBgn0027575	NA
FBgn0027578	NA
FBgn0027579	C5
FBgn0027580	NA
FBgn0027581	C11
FBgn0027582	NA
FBgn0027583	NA
FBgn0027584	NA
FBgn0027585	NA
FBgn0027586	NA
FBgn0027587	NA
FBgn0027588	NA
FBgn0027589	NA
FBgn0027590	NA
FBgn0027592	NA
FBgn0027594	NA
FBgn0027596	NA
FBgn0027597	NA
FBgn0027598	NA
FBgn0027599	NA
FBgn0027601	NA
FBgn0027602	NA
FBgn0027603	NA
FBgn0027605	NA
FBgn0027607	NA
FBgn0027608	NA
FBgn0027609	NA
FBgn0027610	C10
FBgn0027611	NA
FBgn0027615	NA
FBgn0027616	NA
FBgn0027617	NA
FBgn0027619	NA
FBgn0027620	NA
FBgn0027621	NA
FBgn0027654	NA
FBgn0027655	NA
FBgn0027657	NA
FBgn0027660	NA
FBgn0027779	NA
FBgn0027780	NA
FBgn0027783	NA
FBgn0027785	NA
FBgn0027786	NA
FBgn0027790	NA
FBgn0027791	NA
FBgn0027794	NA
FBgn0027795	NA
FBgn0027835	NA
FBgn0027836	C3
FBgn0027843	NA
FBgn0027844	NA
FBgn0027865	NA
FBgn0027866	NA
FBgn0027868	NA
FBgn0027872	NA
FBgn0027873	NA
FBgn0027885	C8
FBgn0027930	NA
FBgn0027932	NA
FBgn0027945	NA
FBgn0027948	NA
FBgn0027950	NA
FBgn0027951	NA
FBgn0028292	NA
FBgn0028325	C10
FBgn0028327	NA
FBgn0028331	NA
FBgn0028336	NA
FBgn0028341	NA
FBgn0028342	NA
FBgn0028343	NA
FBgn0028360	NA
FBgn0028369	NA
FBgn0028370	NA
FBgn0028371	NA
FBgn0028372	NA
FBgn0028374	NA
FBgn0028375	NA
FBgn0028380	C1
FBgn0028387	NA
FBgn0028394	NA
FBgn0028396	NA
FBgn0028397	C10
FBgn0028399	NA
FBgn0028400	NA
FBgn0028402	NA
FBgn0028406	NA
FBgn0028408	NA
FBgn0028421	NA
FBgn0028424	NA
FBgn0028425	NA
FBgn0028426	NA
FBgn0028427	NA
FBgn0028429	NA
FBgn0028436	NA
FBgn0028467	NA
FBgn0028468	NA
FBgn0028471	NA
FBgn0028473	NA
FBgn0028474	NA
FBgn0028475	NA
FBgn0028476	NA
FBgn0028479	NA
FBgn0028480	NA
FBgn0028481	NA
FBgn0028482	C10
FBgn0028484	NA
FBgn0028487	NA
FBgn0028490	NA
FBgn0028491	NA
FBgn0028494	C1
FBgn0028496	NA
FBgn0028497	NA
FBgn0028499	NA
FBgn0028500	NA
FBgn0028504	NA
FBgn0028507	NA
FBgn0028509	NA
FBgn0028515	C1
FBgn0028526	NA
FBgn0028527	NA
FBgn0028530	NA
FBgn0028538	NA
FBgn0028539	NA
FBgn0028540	NA
FBgn0028541	NA
FBgn0028543	NA
FBgn0028546	NA
FBgn0028550	NA
FBgn0028552	NA
FBgn0028554	NA
FBgn0028563	NA
FBgn0028572	NA
FBgn0028577	NA
FBgn0028579	NA
FBgn0028582	NA
FBgn0028622	C3
FBgn0028644	NA
FBgn0028645	NA
FBgn0028646	NA
FBgn0028647	NA
FBgn0028658	NA
FBgn0028662	NA
FBgn0028663	C5
FBgn0028664	NA
FBgn0028665	NA
FBgn0028670	NA
FBgn0028671	NA
FBgn0028675	NA
FBgn0028684	NA
FBgn0028685	NA
FBgn0028686	NA
FBgn0028687	C3
FBgn0028688	NA
FBgn0028689	NA
FBgn0028690	NA
FBgn0028691	NA
FBgn0028692	C3
FBgn0028693	NA
FBgn0028694	NA
FBgn0028695	NA
FBgn0028697	NA
FBgn0028699	NA
FBgn0028703	C8
FBgn0028704	NA
FBgn0028708	NA
FBgn0028717	NA
FBgn0028734	NA
FBgn0028737	NA
FBgn0028743	NA
FBgn0028744	NA
FBgn0028833	NA
[truncated: 5,581 more rows]
