# Supplementary material for: Transcriptome profiling of aging Drosophila photoreceptors reveals gene expression trends that correlate with visual senescence
Source: BMC Genomics. 2017 Nov 21;18:894. doi: 10.1186/s12864-017-4304-3 (PMC5698953; doi:10.1186/s12864-017-4304-3)
Supplement: Supplementary file 5 — GO term analysis of age-regulated genes in photoreceptor neurons. (XLSX 14 kb) [file 12864_2017_4304_MOESM5_ESM.xlsx]

## Sheet: TableS4.upregulated
Table S4: GO term analysis of significantly upregulated genes in aging photoreceptor neurons (p < 0.01). GO terms were grouped based on common gene members in the target gene set (group).
Group	GO.ID	Term	Annotated	Significant	Expected	classic
1	GO:0008105	asymmetric protein localization	47	8	1.83	0.0004
1	GO:0045176	apical protein localization	15	4	0.58	0.00218
1	GO:0045167	asymmetric protein localization involved...	16	4	0.62	0.00282
2	GO:0034660	ncRNA metabolic process	166	16	6.47	0.00069
2	GO:0006364	rRNA processing	66	9	2.57	0.00095
2	GO:0016072	rRNA metabolic process	68	9	2.65	0.00118
2	GO:0006399	tRNA metabolic process	74	8	2.88	0.00773
3	GO:0006458	'de novo' protein folding	12	4	0.47	0.00087
3	GO:0061077	chaperone-mediated protein folding	25	5	0.97	0.00241
4	GO:0000281	mitotic cytokinesis	45	7	1.75	0.0016
4	GO:0061640	cytoskeleton-dependent cytokinesis	71	9	2.77	0.00161
4	GO:0000910	cytokinesis	75	9	2.92	0.00237
5	GO:0035150	regulation of tube size	46	7	1.79	0.00182
5	GO:0035152	regulation of tube architecture, open tr...	73	9	2.84	0.00196
5	GO:0008544	epidermis development	55	7	2.14	0.00513
5	GO:0043588	skin development	55	7	2.14	0.00513
5	GO:0035151	regulation of tube size, open tracheal s...	43	6	1.68	0.00597
6	GO:0006302	double-strand break repair	49	7	1.91	0.00265
6	GO:0006281	DNA repair	107	11	4.17	0.00284
6	GO:0000723	telomere maintenance	22	4	0.86	0.00945
6	GO:0032200	telomere organization	22	4	0.86	0.00945
7	GO:0014902	myotube differentiation	49	7	1.91	0.00265
7	GO:0051146	striated muscle cell differentiation	91	10	3.55	0.00268
7	GO:0042692	muscle cell differentiation	103	10	4.01	0.00654
7	GO:0048747	muscle fiber development	11	3	0.43	0.00764
7	GO:0007519	skeletal muscle tissue development	12	3	0.47	0.0099
8	GO:0045216	cell-cell junction organization	78	9	3.04	0.00311
8	GO:0034330	cell junction organization	79	9	3.08	0.00339
8	GO:0043297	apical junction assembly	42	6	1.64	0.00531
8	GO:0019991	septate junction assembly	30	5	1.17	0.00552
8	GO:0007043	cell-cell junction assembly	47	6	1.83	0.00925
9	GO:0007435	salivary gland morphogenesis	122	11	4.75	0.00771
9	GO:0022612	gland morphogenesis	122	11	4.75	0.00771
10	GO:1901606	alpha-amino acid catabolic process	22	4	0.86	0.00945
10	GO:0035287	head segmentation	12	3	0.47	0.0099
11	GO:0051147	regulation of muscle cell differentiatio...	12	3	0.47	0.0099
11	GO:0051153	regulation of striated muscle cell diffe...	12	3	0.47	0.0099

## Sheet: TableS4.downregulated
Table S4: GO term analysis of significantly downregulated genes in aging photoreceptor neurons (p < 0.01). GO terms were grouped based on common gene members in the target gene set (group).
Group	GO.ID	Term	Annotated	Significant	Expected	classic
1	GO:0050804	regulation of synaptic transmission	95	14	3.35	4.8e-06
2	GO:0006814	sodium ion transport	22	6	0.77	8.3e-05
2	GO:0006813	potassium ion transport	37	7	1.3	0.00025
2	GO:0015672	monovalent inorganic cation transport	89	11	3.13	0.00026
3	GO:1900073	regulation of neuromuscular synaptic tra...	19	5	0.67	0.0004
3	GO:0051650	establishment of vesicle localization	128	12	4.51	0.00173
3	GO:0051648	vesicle localization	132	12	4.65	0.00225
3	GO:0007274	neuromuscular synaptic transmission	67	8	2.36	0.00226
3	GO:0048489	synaptic vesicle transport	120	11	4.23	0.00319
3	GO:0097480	establishment of synaptic vesicle locali...	120	11	4.23	0.00319
3	GO:0097479	synaptic vesicle localization	123	11	4.33	0.00386
3	GO:0051656	establishment of organelle localization	191	14	6.73	0.0072
3	GO:0048488	synaptic vesicle endocytosis	50	6	1.76	0.00775
4	GO:0016334	establishment or maintenance of polarity...	25	5	0.88	0.00154
4	GO:0009953	dorsal/ventral pattern formation	109	10	3.84	0.00483
5	GO:0016337	single organismal cell-cell adhesion	65	8	2.29	0.00186
5	GO:0098602	single organism cell adhesion	72	8	2.54	0.00357
5	GO:0007155	cell adhesion	169	13	5.95	0.00639
5	GO:0022610	biological adhesion	171	13	6.02	0.00704
6	GO:0008306	associative learning	68	8	2.39	0.00249
6	GO:0007612	learning	81	8	2.85	0.00733
6	GO:0007611	learning or memory	154	12	5.42	0.00784
6	GO:0050890	cognition	154	12	5.42	0.00784
7	GO:0046716	muscle cell cellular homeostasis	28	5	0.99	0.00262
7	GO:0007626	locomotory behavior	173	13	6.09	0.00774
8	GO:0060025	regulation of synaptic activity	10	3	0.35	0.0043
9	GO:0061097	regulation of protein tyrosine kinase ac...	10	3	0.35	0.0043
9	GO:0050730	regulation of peptidyl-tyrosine phosphor...	12	3	0.42	0.00749
