# Supplementary material for: Transcriptome profiling of aging Drosophila photoreceptors reveals gene expression trends that correlate with visual senescence
Source: BMC Genomics. 2017 Nov 21;18:894. doi: 10.1186/s12864-017-4304-3 (PMC5698953; doi:10.1186/s12864-017-4304-3)
Supplement: Supplementary file 6 — Enriched sequence motifs for age-regulated genes. (XLSX 48 kb) [file 12864_2017_4304_MOESM6_ESM.xlsx]

## Sheet: TableS5.upregulated
Table S5: Enriched sequence motifs for age upregulated genes identified using HOMER (+/- 500bp tss, lengths = 8,10,12). Background gene set: all expressed genes in photoreceptors.
MOTIF: motif number (HOMER output, ordered based on p value)
INFO: Consensus sequence, BestGuess:transcription factor identity based on insect database(score), Log odds detection threshold, Log P-value of enrichment, T:#(%) - number of target sequences with motif, % of total of total targets, B:#(%) - number of background sequences with motif, % of total background, P:# - final enrichment p-value
POSITION: base position in motif
A/C/G/T: position-specific probabilities for each nucleotide
MOTIF	INFO	POSITION	A	C	G	T
motif1	>CTTATGMGAG1-CTTATGMGAG,BestGuess:nub/dmmpmm(Pollard)/fly(0.663)7.648991-35.08261
motif1		1	0.001	0.975	0.023	0.001
motif1		2	0.064	0.001	0.038	0.897
motif1		3	0.001	0.234	0.053	0.712
motif1		4	0.877	0.001	0.001	0.121
motif1		5	0.001	0.148	0.001	0.85
motif1		6	0.001	0.105	0.647	0.247
motif1		7	0.539	0.437	0.002	0.022
motif1		8	0.212	0.001	0.704	0.083
motif1		9	0.699	0.063	0.157	0.081
motif1		10	0.001	0.001	0.888	0.11
motif2	>TKGTGAAATH2-TKGTGAAATH,BestGuess:MF0006.1_bZIP_cEBP-like_subclass/Jaspar(0.701)8.443035-25.695718
motif2		1	0.001	0.08	0.122	0.797
motif2		2	0.096	0.04	0.501	0.363
motif2		3	0.093	0.001	0.887	0.019
motif2		4	0.001	0.419	0.001	0.579
motif2		5	0.001	0.001	0.997	0.001
motif2		6	0.791	0.113	0.045	0.051
motif2		7	0.752	0.124	0.001	0.123
motif2		8	0.915	0.038	0.046	0.001
motif2		9	0.001	0.001	0.111	0.887
motif2		10	0.262	0.362	0.062	0.314
motif3	>TAGTGGTTGTGA1-TAGTGGTTGTGA,BestGuess:CG12219(0.609)10.952752-25.665526
motif3		1	0.001	0.069	0.001	0.929
motif3		2	0.762	0.001	0.236	0.001
motif3		3	0.176	0.001	0.822	0.001
motif3		4	0.001	0.001	0.001	0.997
motif3		5	0.001	0.096	0.902	0.001
motif3		6	0.001	0.088	0.688	0.223
motif3		7	0.001	0.001	0.001	0.997
motif3		8	0.001	0.001	0.148	0.85
motif3		9	0.001	0.088	0.688	0.223
motif3		10	0.001	0.088	0.001	0.91
motif3		11	0.088	0.001	0.91	0.001
motif3		12	0.807	0.184	0.008	0.001
motif4	>CCCGTGTAGC3-CCCGTGTAGC,BestGuess:dmrt93B(0.653)10.078817-24.326139
motif4		1	0.001	0.797	0.201	0.001
motif4		2	0.001	0.753	0.109	0.137
motif4		3	0.055	0.863	0.001	0.081
motif4		4	0.001	0.001	0.997	0.001
motif4		5	0.001	0.001	0.001	0.997
motif4		6	0.001	0.001	0.997	0.001
motif4		7	0.001	0.05	0.001	0.948
motif4		8	0.826	0.081	0.092	0.001
motif4		9	0.001	0.001	0.89	0.108
motif4		10	0.001	0.997	0.001	0.001
motif5	>GACTTCAGATTC2-GACTTCAGATTC,BestGuess:aop(0.553)14.088454-22.794343
motif5		1	0.001	0.001	0.997	0.001
motif5		2	0.655	0.172	0.001	0.172
motif5		3	0.001	0.997	0.001	0.001
motif5		4	0.001	0.001	0.001	0.997
motif5		5	0.172	0.001	0.001	0.826
motif5		6	0.001	0.997	0.001	0.001
motif5		7	0.862	0.001	0.001	0.136
motif5		8	0.001	0.001	0.997	0.001
motif5		9	0.826	0.172	0.001	0.001
motif5		10	0.001	0.001	0.001	0.997
motif5		11	0.001	0.001	0.001	0.997
motif5		12	0.001	0.997	0.001	0.001
motif6	>ATCGGTGCGT4-ATCGGTGCGT,BestGuess:Bteb2(0.630)7.676065-22.495082
motif6		1	0.63	0.022	0.169	0.179
motif6		2	0.236	0.044	0.027	0.693
motif6		3	0.233	0.687	0.024	0.056
motif6		4	0.039	0.196	0.664	0.101
motif6		5	0.057	0.169	0.632	0.142
motif6		6	0.198	0.14	0.18	0.482
motif6		7	0.054	0.067	0.805	0.074
motif6		8	0.054	0.716	0.172	0.058
motif6		9	0.107	0.201	0.654	0.038
motif6		10	0.053	0.177	0.063	0.707
motif7	>ATCACTTTGGCA3-ATCACTTTGGCA,BestGuess:tll/dmmpmm(Papatsenko)/fly(0.646)11.91731-22.197911
motif7		1	0.899	0.099	0.001	0.001
motif7		2	0.001	0.001	0.001	0.997
motif7		3	0.001	0.997	0.001	0.001
motif7		4	0.899	0.099	0.001	0.001
motif7		5	0.001	0.899	0.001	0.099
motif7		6	0.001	0.001	0.125	0.873
motif7		7	0.001	0.001	0.001	0.997
motif7		8	0.001	0.001	0.001	0.997
motif7		9	0.125	0.125	0.749	0.001
motif7		10	0.099	0.099	0.801	0.001
motif7		11	0.001	0.997	0.001	0.001
motif7		12	0.997	0.001	0.001	0.001
motif8	>TCGTTTTGTTTA4-TCGTTTTGTTTA,BestGuess:br(var.3)/MA0012.1/Jaspar(0.779)10.92469-21.994499
motif8		1	0.001	0.001	0.044	0.954
motif8		2	0.049	0.882	0.001	0.068
motif8		3	0.063	0.074	0.862	0.001
motif8		4	0.001	0.034	0.001	0.964
motif8		5	0.093	0.001	0.001	0.905
motif8		6	0.001	0.001	0.073	0.925
motif8		7	0.094	0.074	0.063	0.769
motif8		8	0.001	0.001	0.997	0.001
motif8		9	0.001	0.001	0.001	0.997
motif8		10	0.001	0.001	0.001	0.997
motif8		11	0.093	0.001	0.001	0.905
motif8		12	0.87	0.055	0.045	0.03
motif9	>GCMATACWATAT5-GCMATACWATAT,BestGuess:dsx/dmmpmm(Bergman)/fly(0.660)10.769615-21.717689
motif9		1	0.001	0.001	0.997	0.001
motif9		2	0.157	0.544	0.298	0.001
motif9		3	0.56	0.438	0.001	0.001
motif9		4	0.685	0.001	0.157	0.157
motif9		5	0.105	0.001	0.001	0.893
motif9		6	0.997	0.001	0.001	0.001
motif9		7	0.001	0.85	0.001	0.148
motif9		8	0.374	0.181	0.001	0.444
motif9		9	0.997	0.001	0.001	0.001
motif9		10	0.092	0.001	0.001	0.906
motif9		11	0.842	0.001	0.156	0.001
motif9		12	0.001	0.001	0.001	0.997
motif10	>GTGGCGGTGGAT6-GTGGCGGTGGAT,BestGuess:Run/dmmpmm(Papatsenko)/fly(0.758)13.572819-21.061233
motif10		1	0.001	0.001	0.897	0.101
motif10		2	0.001	0.128	0.001	0.87
motif10		3	0.001	0.001	0.997	0.001
motif10		4	0.001	0.001	0.997	0.001
motif10		5	0.001	0.997	0.001	0.001
motif10		6	0.001	0.001	0.997	0.001
motif10		7	0.001	0.001	0.997	0.001
motif10		8	0.001	0.001	0.001	0.997
motif10		9	0.128	0.001	0.87	0.001
motif10		10	0.129	0.001	0.741	0.129
motif10		11	0.897	0.001	0.101	0.001
motif10		12	0.001	0.001	0.061	0.937
motif11	>TTCAGAGCTT5-TTCAGAGCTT,BestGuess:mid(0.609)8.702404-21.039318
motif11		1	0.001	0.073	0.273	0.653
motif11		2	0.001	0.001	0.1	0.898
motif11		3	0.143	0.855	0.001	0.001
motif11		4	0.737	0.003	0.085	0.175
motif11		5	0.001	0.285	0.713	0.001
motif11		6	0.997	0.001	0.001	0.001
motif11		7	0.168	0.001	0.751	0.08
motif11		8	0.001	0.803	0.136	0.06
motif11		9	0.001	0.168	0.109	0.722
motif11		10	0.11	0.094	0.001	0.795
motif12	>CCACGTTCGTTG7-CCACGTTCGTTG,BestGuess:Blimp-1(0.610)13.497513-21.027128
motif12		1	0.131	0.867	0.001	0.001
motif12		2	0.103	0.895	0.001	0.001
motif12		3	0.867	0.001	0.131	0.001
motif12		4	0.001	0.997	0.001	0.001
motif12		5	0.001	0.001	0.735	0.263
motif12		6	0.001	0.103	0.001	0.895
motif12		7	0.001	0.001	0.001	0.997
motif12		8	0.001	0.997	0.001	0.001
motif12		9	0.001	0.001	0.997	0.001
motif12		10	0.001	0.131	0.001	0.867
motif12		11	0.001	0.001	0.001	0.997
motif12		12	0.001	0.001	0.997	0.001
motif13	>TTTACGRAGCTC8-TTTACGRAGCTC,BestGuess:POL013.1_MED-1/Jaspar(0.603)13.692419-20.748717
motif13		1	0.001	0.001	0.001	0.997
motif13		2	0.001	0.001	0.001	0.997
motif13		3	0.001	0.001	0.001	0.997
motif13		4	0.826	0.001	0.001	0.172
motif13		5	0.136	0.862	0.001	0.001
motif13		6	0.001	0.001	0.997	0.001
motif13		7	0.482	0.172	0.345	0.001
motif13		8	0.997	0.001	0.001	0.001
motif13		9	0.001	0.001	0.997	0.001
motif13		10	0.001	0.997	0.001	0.001
motif13		11	0.001	0.001	0.001	0.997
motif13		12	0.001	0.997	0.001	0.001
motif14	>CCGAATACTTCT9-CCGAATACTTCT,BestGuess:MF0010.1_Homeobox_class/Jaspar(0.673)11.436567-20.645863
motif14		1	0.197	0.596	0.206	0.001
motif14		2	0.001	0.997	0.001	0.001
motif14		3	0.001	0.001	0.997	0.001
motif14		4	0.88	0.001	0.001	0.118
motif14		5	0.997	0.001	0.001	0.001
motif14		6	0.001	0.152	0.001	0.846
motif14		7	0.874	0.11	0.001	0.015
motif14		8	0.308	0.596	0.001	0.095
motif14		9	0.109	0.001	0.001	0.889
motif14		10	0.001	0.001	0.001	0.997
motif14		11	0.001	0.73	0.087	0.182
motif14		12	0.001	0.197	0.197	0.605
motif15	>TGTATATCGGTG10-TGTATATCGGTG,BestGuess:lin-28(0.618)11.665353-20.234953
motif15		1	0.001	0.001	0.001	0.997
motif15		2	0.021	0.026	0.927	0.026
motif15		3	0.001	0.001	0.001	0.997
motif15		4	0.697	0.301	0.001	0.001
motif15		5	0.001	0.001	0.001	0.997
motif15		6	0.997	0.001	0.001	0.001
motif15		7	0.001	0.001	0.001	0.997
motif15		8	0.001	0.997	0.001	0.001
motif15		9	0.001	0.001	0.997	0.001
motif15		10	0.001	0.001	0.697	0.301
motif15		11	0.001	0.001	0.001	0.997
motif15		12	0.001	0.301	0.697	0.001
motif16	>ATACCTTCTAAA11-ATACCTTCTAAA,BestGuess:NK7.1(0.619)10.284086-20.098957
motif16		1	0.851	0.074	0.001	0.074
motif16		2	0.035	0.074	0.001	0.89
motif16		3	0.936	0.001	0.062	0.001
motif16		4	0.001	0.997	0.001	0.001
motif16		5	0.001	0.925	0.073	0.001
motif16		6	0.05	0.053	0.141	0.756
motif16		7	0.078	0.001	0.28	0.641
motif16		8	0.001	0.594	0.001	0.404
motif16		9	0.206	0.001	0.001	0.792
motif16		10	0.703	0.001	0.295	0.001
motif16		11	0.867	0.074	0.001	0.058
motif16		12	0.846	0.079	0.074	0.001
motif17	>TGAATGAGAA6-TGAATGAGAA,BestGuess:Dfd/dmmpmm(Noyes)/fly(0.673)9.529475-20.044441
motif17		1	0.001	0.001	0.001	0.997
motif17		2	0.056	0.044	0.766	0.134
motif17		3	0.816	0.001	0.072	0.111
motif17		4	0.997	0.001	0.001	0.001
motif17		5	0.11	0.068	0.001	0.821
motif17		6	0.115	0.001	0.842	0.042
motif17		7	0.997	0.001	0.001	0.001
motif17		8	0.001	0.001	0.879	0.119
motif17		9	0.701	0.001	0.001	0.297
motif17		10	0.997	0.001	0.001	0.001
motif18	>AGTGAGTCAT7-AGTGAGTCAT,BestGuess:kay(0.753)9.094783-19.751306
motif18		1	0.997	0.001	0.001	0.001
motif18		2	0.001	0.055	0.898	0.046
motif18		3	0.001	0.067	0.001	0.931
motif18		4	0.001	0.076	0.922	0.001
motif18		5	0.931	0.001	0.001	0.067
motif18		6	0.171	0.001	0.738	0.09
motif18		7	0.001	0.05	0.091	0.858
motif18		8	0.032	0.944	0.023	0.001
motif18		9	0.895	0.036	0.068	0.001
motif18		10	0.042	0.001	0.046	0.911
motif19	>GGTTTCTCAGCW12-GGTTTCTCAGCW,BestGuess:prd/dmmpmm(Down)/fly(0.593)12.974621-19.515675
motif19		1	0.001	0.001	0.933	0.065
motif19		2	0.001	0.188	0.81	0.001
motif19		3	0.001	0.001	0.001	0.997
motif19		4	0.001	0.001	0.001	0.997
motif19		5	0.001	0.001	0.001	0.997
motif19		6	0.001	0.711	0.287	0.001
motif19		7	0.001	0.001	0.254	0.744
motif19		8	0.001	0.714	0.001	0.284
motif19		9	0.71	0.001	0.288	0.001
motif19		10	0.001	0.001	0.718	0.28
motif19		11	0.001	0.997	0.001	0.001
motif19		12	0.555	0.001	0.001	0.443
motif20	>GTCAGGTAAG8-GTCAGGTAAG,BestGuess:SD0001.1_at_AC_acceptor/Jaspar(0.819)10.088094-19.494944
motif20		1	0.001	0.049	0.897	0.053
motif20		2	0.001	0.166	0.065	0.768
motif20		3	0.001	0.916	0.082	0.001
motif20		4	0.916	0.001	0.082	0.001
motif20		5	0.058	0.001	0.94	0.001
motif20		6	0.065	0.001	0.881	0.053
motif20		7	0.001	0.064	0.001	0.934
motif20		8	0.972	0.001	0.026	0.001
motif20		9	0.916	0.001	0.082	0.001
motif20		10	0.064	0.001	0.934	0.001
motif21	>CCGCCGAACGCG13-CCGCCGAACGCG,BestGuess:YL-1(0.634)12.569712-19.278442
motif21		1	0.001	0.997	0.001	0.001
motif21		2	0.001	0.997	0.001	0.001
motif21		3	0.001	0.001	0.997	0.001
motif21		4	0.001	0.997	0.001	0.001
motif21		5	0.001	0.997	0.001	0.001
motif21		6	0.001	0.001	0.997	0.001
motif21		7	0.997	0.001	0.001	0.001
motif21		8	0.997	0.001	0.001	0.001
motif21		9	0.001	0.81	0.001	0.188
motif21		10	0.094	0.141	0.764	0.001
motif21		11	0.001	0.997	0.001	0.001
motif21		12	0.001	0.001	0.997	0.001
motif22	>CAGAATCCGC9-CAGAATCCGC,BestGuess:Ets98B(0.656)9.505863-19.276906
motif22		1	0.029	0.857	0.027	0.087
motif22		2	0.829	0.114	0.033	0.024
motif22		3	0.001	0.001	0.997	0.001
motif22		4	0.961	0.001	0.037	0.001
motif22		5	0.877	0.042	0.045	0.036
motif22		6	0.024	0.001	0.024	0.951
motif22		7	0.001	0.944	0.031	0.024
motif22		8	0.087	0.735	0.031	0.147
motif22		9	0.041	0.001	0.957	0.001
motif22		10	0.001	0.883	0.115	0.001
motif23	>TAAGCAGWCC10-TAAGCAGWCC,BestGuess:POL008.1_DCE_S_I/Jaspar(0.681)7.659669-19.165488
motif23		1	0.105	0.026	0.318	0.551
motif23		2	0.609	0.067	0.037	0.287
motif23		3	0.529	0.173	0.058	0.24
motif23		4	0.061	0.027	0.879	0.033
motif23		5	0.302	0.458	0.042	0.199
motif23		6	0.918	0.024	0.031	0.027
motif23		7	0.152	0.038	0.696	0.114
motif23		8	0.296	0.209	0.057	0.438
motif23		9	0.024	0.587	0.182	0.207
motif23		10	0.046	0.562	0.032	0.36
motif24	>TACTTTCAGCAA15-TACTTTCAGCAA,BestGuess:Mef2/dmmpmm(Papatsenko)/fly(0.624)11.977075-18.623303
motif24		1	0.001	0.001	0.001	0.997
motif24		2	0.725	0.001	0.001	0.273
motif24		3	0.134	0.864	0.001	0.001
motif24		4	0.001	0.001	0.001	0.997
motif24		5	0.101	0.001	0.001	0.897
motif24		6	0.101	0.001	0.001	0.897
motif24		7	0.081	0.628	0.001	0.29
motif24		8	0.997	0.001	0.001	0.001
motif24		9	0.17	0.001	0.828	0.001
motif24		10	0.068	0.93	0.001	0.001
motif24		11	0.897	0.001	0.101	0.001
motif24		12	0.611	0.001	0.387	0.001
motif25	>TTCATTTATAAC16-TTCATTTATAAC,BestGuess:abd-A/dmmpmm(Down)/fly(0.670)11.500756-18.172717
motif25		1	0.001	0.001	0.001	0.997
motif25		2	0.001	0.001	0.001	0.997
motif25		3	0.001	0.914	0.001	0.084
motif25		4	0.997	0.001	0.001	0.001
motif25		5	0.001	0.001	0.001	0.997
motif25		6	0.001	0.001	0.273	0.725
motif25		7	0.001	0.001	0.001	0.997
motif25		8	0.997	0.001	0.001	0.001
motif25		9	0.001	0.001	0.001	0.997
motif25		10	0.997	0.001	0.001	0.001
motif25		11	0.644	0.354	0.001	0.001
motif25		12	0.255	0.743	0.001	0.001
motif26	>AAAGAAAATCAT17-AAAGAAAATCAT,BestGuess:dl/dmmpmm(SeSiMCMC)/fly(0.692)11.414802-17.711461
motif26		1	0.674	0.057	0.001	0.268
motif26		2	0.536	0.278	0.151	0.035
motif26		3	0.494	0.341	0.05	0.115
motif26		4	0.06	0.023	0.896	0.021
motif26		5	0.755	0.023	0.027	0.195
motif26		6	0.938	0.001	0.027	0.034
motif26		7	0.734	0.047	0.001	0.218
motif26		8	0.911	0.001	0.027	0.061
motif26		9	0.101	0.043	0.001	0.855
motif26		10	0.229	0.743	0.001	0.027
motif26		11	0.665	0.182	0.035	0.118
motif26		12	0.001	0.31	0.035	0.654
motif27	>CTCCACCTCGCG18-CTCCACCTCGCG,BestGuess:YL-1(0.745)13.518718-17.534434
motif27		1	0.001	0.997	0.001	0.001
motif27		2	0.135	0.001	0.107	0.757
motif27		3	0.001	0.997	0.001	0.001
motif27		4	0.001	0.997	0.001	0.001
motif27		5	0.757	0.001	0.135	0.107
motif27		6	0.001	0.997	0.001	0.001
motif27		7	0.001	0.997	0.001	0.001
motif27		8	0.001	0.001	0.001	0.997
motif27		9	0.106	0.892	0.001	0.001
motif27		10	0.135	0.001	0.863	0.001
motif27		11	0.001	0.997	0.001	0.001
motif27		12	0.001	0.001	0.863	0.135
motif28	>TCTTCCCCAA13-TCTTCCCCAA,BestGuess:Trl(0.588)7.625904-17.145103
motif28		1	0.119	0.173	0.034	0.674
motif28		2	0.215	0.647	0.129	0.009
motif28		3	0.194	0.168	0.029	0.609
motif28		4	0.031	0.176	0.165	0.628
motif28		5	0.225	0.569	0.056	0.15
motif28		6	0.191	0.651	0.139	0.019
motif28		7	0.201	0.533	0.025	0.241
motif28		8	0.025	0.888	0.037	0.05
motif28		9	0.629	0.024	0.16	0.187
motif28		10	0.498	0.184	0.134	0.184
motif29	>AAAAGGTGGTTC19-AAAAGGTGGTTC,BestGuess:CG17802(0.747)13.643438-15.719963
motif29		1	0.863	0.135	0.001	0.001
motif29		2	0.997	0.001	0.001	0.001
motif29		3	0.997	0.001	0.001	0.001
motif29		4	0.997	0.001	0.001	0.001
motif29		5	0.135	0.001	0.729	0.135
motif29		6	0.001	0.001	0.884	0.114
motif29		7	0.001	0.001	0.001	0.997
motif29		8	0.001	0.17	0.828	0.001
motif29		9	0.001	0.001	0.997	0.001
motif29		10	0.001	0.135	0.001	0.863
motif29		11	0.001	0.001	0.001	0.997
motif29		12	0.001	0.997	0.001	0.001
motif30	>GTWWKACTWG15-GTWWKACTWG,BestGuess:bowl(0.544)7.84601-15.576626
motif30		1	0.041	0.092	0.793	0.074
motif30		2	0.334	0.021	0.053	0.592
motif30		3	0.322	0.039	0.194	0.445
motif30		4	0.502	0.045	0.001	0.452
motif30		5	0.052	0.057	0.372	0.519
motif30		6	0.568	0.066	0.025	0.341
motif30		7	0.082	0.654	0.252	0.012
motif30		8	0.02	0.358	0.035	0.587
motif30		9	0.516	0.023	0.049	0.412
motif30		10	0.081	0.064	0.765	0.09
motif31	>TTCGGTTTCGGT20-TTCGGTTTCGGT,BestGuess:prd/dmmpmm(Down)/fly(0.615)12.8841-15.486146
motif31		1	0.001	0.001	0.001	0.997
motif31		2	0.001	0.001	0.001	0.997
motif31		3	0.107	0.833	0.001	0.059
motif31		4	0.058	0.001	0.94	0.001
motif31		5	0.033	0.107	0.78	0.08
motif31		6	0.001	0.107	0.091	0.801
motif31		7	0.001	0.001	0.001	0.997
motif31		8	0.001	0.001	0.001	0.997
motif31		9	0.001	0.997	0.001	0.001
motif31		10	0.12	0.001	0.878	0.001
motif31		11	0.135	0.001	0.863	0.001
motif31		12	0.09	0.001	0.001	0.908
motif32	>GATTTAAATCTG21-GATTTAAATCTG,BestGuess:Unknown6/Drosophila-Promoters/Homer(0.653)10.682565-14.649134
motif32		1	0.1	0.048	0.781	0.071
motif32		2	0.888	0.001	0.06	0.051
motif32		3	0.129	0.02	0.03	0.821
motif32		4	0.048	0.03	0.081	0.841
motif32		5	0.123	0.055	0.054	0.768
motif32		6	0.818	0.011	0.147	0.024
motif32		7	0.915	0.054	0.03	0.001
motif32		8	0.938	0.001	0.001	0.06
motif32		9	0.04	0.06	0.001	0.899
motif32		10	0.086	0.814	0.031	0.069
motif32		11	0.03	0.117	0.072	0.781
motif32		12	0.049	0.085	0.748	0.118
motif33	>CTGGTGCTTCCA22-CTGGTGCTTCCA,BestGuess:POL008.1_DCE_S_I/Jaspar(0.631)13.402831-14.294949
motif33		1	0.001	0.861	0.001	0.137
motif33		2	0.001	0.001	0.001	0.997
motif33		3	0.001	0.001	0.997	0.001
motif33		4	0.001	0.108	0.89	0.001
motif33		5	0.001	0.137	0.001	0.861
motif33		6	0.001	0.137	0.861	0.001
motif33		7	0.108	0.89	0.001	0.001
motif33		8	0.001	0.001	0.001	0.997
motif33		9	0.001	0.001	0.092	0.906
motif33		10	0.001	0.997	0.001	0.001
motif33		11	0.001	0.861	0.137	0.001
motif33		12	0.997	0.001	0.001	0.001
motif34	>CGGAAACCCC18-CGGAAACCCC,BestGuess:MF0003.1_REL_class/Jaspar(0.792)8.811072-12.828614
motif34		1	0.037	0.816	0.082	0.065
motif34		2	0.046	0.109	0.79	0.055
motif34		3	0.115	0.067	0.728	0.09
motif34		4	0.808	0.077	0.047	0.068
motif34		5	0.821	0.088	0.042	0.049
motif34		6	0.812	0.092	0.055	0.041
motif34		7	0.104	0.781	0.076	0.039
motif34		8	0.068	0.758	0.098	0.076
motif34		9	0.056	0.829	0.063	0.052
motif34		10	0.048	0.864	0.067	0.021
motif35	>ACCTATCGATAG24-ACCTATCGATAG,BestGuess:DREF/Drosophila-Promoters/Homer(0.905)12.373649-11.450394
motif35		1	0.694	0.113	0.097	0.096
motif35		2	0.18	0.738	0.051	0.031
motif35		3	0.052	0.92	0.001	0.027
motif35		4	0.001	0.141	0.001	0.857
motif35		5	0.997	0.001	0.001	0.001
motif35		6	0.001	0.001	0.001	0.997
motif35		7	0.001	0.997	0.001	0.001
motif35		8	0.001	0.001	0.997	0.001
motif35		9	0.997	0.001	0.001	0.001
motif35		10	0.001	0.001	0.001	0.997
motif35		11	0.937	0.001	0.001	0.061
motif35		12	0.095	0.001	0.903	0.001
motif36	>AAAACCGGTT19-AAAACCGGTT,BestGuess:grh/dmmpmm(Bergman)/fly(0.723)9.300962-11.436259
motif36		1	0.807	0.093	0.075	0.025
motif36		2	0.923	0.034	0.001	0.042
motif36		3	0.915	0.056	0.001	0.028
motif36		4	0.859	0.051	0.053	0.037
motif36		5	0.001	0.997	0.001	0.001
motif36		6	0.001	0.906	0.001	0.092
motif36		7	0.111	0.137	0.751	0.001
motif36		8	0.001	0.001	0.997	0.001
motif36		9	0.029	0.061	0.001	0.909
motif36		10	0.029	0.001	0.022	0.948
motif37	>TACCACCC3-TACCACCC,BestGuess:ci(0.699)9.573213-11.041625
motif37		1	0.001	0.001	0.001	0.997
motif37		2	0.997	0.001	0.001	0.001
motif37		3	0.001	0.774	0.224	0.001
motif37		4	0.001	0.997	0.001	0.001
motif37		5	0.997	0.001	0.001	0.001
motif37		6	0.001	0.997	0.001	0.001
motif37		7	0.001	0.997	0.001	0.001
motif37		8	0.001	0.997	0.001	0.001
motif38	>ACCGGCCG4-ACCGGCCG,BestGuess:opa(0.604)7.282473-10.077742
motif38		1	0.938	0.001	0.001	0.06
motif38		2	0.038	0.96	0.001	0.001
motif38		3	0.025	0.839	0.074	0.062
motif38		4	0.051	0.128	0.744	0.077
motif38		5	0.204	0.03	0.741	0.025
motif38		6	0.001	0.997	0.001	0.001
motif38		7	0.001	0.965	0.001	0.033
motif38		8	0.001	0.001	0.808	0.19
motif39	>GTAGGAAG5-GTAGGAAG,BestGuess:Eip74EF/dmmpmm(SeSiMCMC)/fly(0.765)8.236954-9.599075
motif39		1	0.1	0.1	0.7	0.1
motif39		2	0.1	0.1	0.1	0.7
motif39		3	0.7	0.1	0.1	0.1
motif39		4	0.1	0.1	0.7	0.1
motif39		5	0.1	0.1	0.7	0.1
motif39		6	0.7	0.1	0.1	0.1
motif39		7	0.7	0.1	0.1	0.1
motif39		8	0.1	0.1	0.7	0.1
motif40	>GCGTGCAGTGTG25-GCGTGCAGTGTG,BestGuess:E(spl)/dmmpmm(Papatsenko)/fly(0.634)12.355432-4.755914
motif40		1	0.1	0.1	0.7	0.1
motif40		2	0.1	0.7	0.1	0.1
motif40		3	0.1	0.1	0.7	0.1
motif40		4	0.1	0.1	0.1	0.7
motif40		5	0.1	0.1	0.7	0.1
motif40		6	0.1	0.7	0.1	0.1
motif40		7	0.7	0.1	0.1	0.1
motif40		8	0.1	0.1	0.7	0.1
motif40		9	0.1	0.1	0.1	0.7
motif40		10	0.1	0.1	0.7	0.1
motif40		11	0.1	0.1	0.1	0.7
motif40		12	0.1	0.1	0.7	0.1

## Sheet: TableS5.downregulated
Table S5: Enriched sequence motifs for age downregulated genes identified using HOMER (+/- 500bp tss, lengths = 8,10,12). Background gene set: all expressed genes in photoreceptors.
MOTIF: motif number (HOMER output, ordered based on p value)
INFO: Consensus sequence, BestGuess:transcription factor identity based on insect database(score), Log odds detection threshold, Log P-value of enrichment, T:#(%) - number of target sequences with motif, % of total of total targets, B:#(%) - number of background sequences with motif, % of total background, P:# - final enrichment p-value
POSITION: base position in motif
A/C/G/T: position-specific probabilities for each nucleotide
MOTIF	INFO	POSITION	A	C	G	T
motif1	>CGCATTCVAGCG1-CGCATTCVAGCG,BestGuess:sd(0.663)9.591777-25.317027T:34.0(12.98%),B:213.3(3.06%),P:1e-10
motif1		1	0.001	0.82	0.071	0.108
motif1		2	0.035	0.342	0.622	0.001
motif1		3	0.371	0.627	0.001	0.001
motif1		4	0.785	0.074	0.001	0.14
motif1		5	0.161	0.045	0.001	0.793
motif1		6	0.001	0.001	0.034	0.964
motif1		7	0.001	0.682	0.316	0.001
motif1		8	0.331	0.33	0.294	0.045
motif1		9	0.997	0.001	0.001	0.001
motif1		10	0.045	0.001	0.953	0.001
motif1		11	0.045	0.641	0.001	0.313
motif1		12	0.16	0.001	0.642	0.197
motif2	>TTTTTCAGTCTT2-TTTTTCAGTCTT,BestGuess:hb/dmmpmm(Papatsenko)/fly(0.666)9.604715-25.176229T:63.0(24.05%),B:657.5(9.44%),P:1e-10
motif2		1	0.02	0.016	0.015	0.949
motif2		2	0.029	0.038	0.095	0.838
motif2		3	0.02	0.034	0.001	0.945
motif2		4	0.001	0.09	0.023	0.886
motif2		5	0.001	0.086	0.025	0.888
motif2		6	0.065	0.836	0.04	0.059
motif2		7	0.784	0.059	0.07	0.087
motif2		8	0.11	0.067	0.668	0.155
motif2		9	0.022	0.054	0.066	0.858
motif2		10	0.105	0.705	0.052	0.138
motif2		11	0.066	0.063	0.076	0.795
motif2		12	0.061	0.04	0.046	0.853
motif3	>CCAYGTTCGACG3-CCAYGTTCGACG,BestGuess:byn/dmmpmm(Bigfoot)/fly(0.600)10.919488-24.687862T:9.0(3.44%),B:3.9(0.06%),P:1e-10
motif3		1	0.001	0.865	0.133	0.001
motif3		2	0.269	0.663	0.067	0.001
motif3		3	0.875	0.001	0.001	0.123
motif3		4	0.187	0.478	0.001	0.334
motif3		5	0.067	0.004	0.928	0.001
motif3		6	0.134	0.001	0.067	0.798
motif3		7	0.202	0.071	0.188	0.539
motif3		8	0.001	0.861	0.137	0.001
motif3		9	0.337	0.138	0.524	0.001
motif3		10	0.679	0.001	0.319	0.001
motif3		11	0.001	0.535	0.33	0.134
motif3		12	0.001	0.071	0.861	0.067
motif4	>GTGGAAAGTAAA4-GTGGAAAGTAAA,BestGuess:tll/dmmpmm(Bigfoot)/fly(0.696)12.576572-24.566988T:14.0(5.34%),B:24.7(0.35%),P:1e-10
motif4		1	0.001	0.099	0.899	0.001
motif4		2	0.001	0.2	0.001	0.798
motif4		3	0.001	0.067	0.931	0.001
motif4		4	0.041	0.001	0.878	0.08
motif4		5	0.899	0.001	0.001	0.099
motif4		6	0.997	0.001	0.001	0.001
motif4		7	0.997	0.001	0.001	0.001
motif4		8	0.001	0.001	0.997	0.001
motif4		9	0.068	0.06	0.08	0.792
motif4		10	0.899	0.099	0.001	0.001
motif4		11	0.997	0.001	0.001	0.001
motif4		12	0.997	0.001	0.001	0.001
motif5	>CGCATTCGCATT5-CGCATTCGCATT,BestGuess:SoxN(0.668)9.562824-23.972693T:34.0(12.98%),B:225.7(3.24%),P:1e-10
motif5		1	0.001	0.759	0.001	0.239
motif5		2	0.001	0.001	0.918	0.08
motif5		3	0.001	0.855	0.143	0.001
motif5		4	0.918	0.001	0.08	0.001
motif5		5	0.162	0.001	0.051	0.786
motif5		6	0.001	0.007	0.162	0.83
motif5		7	0.001	0.76	0.162	0.077
motif5		8	0.001	0.081	0.756	0.162
motif5		9	0.001	0.873	0.117	0.009
motif5		10	0.918	0.08	0.001	0.001
motif5		11	0.001	0.081	0.106	0.812
motif5		12	0.081	0.001	0.081	0.837
motif6	>CCGTGAAATGTG6-CCGTGAAATGTG,BestGuess:sd/dmmpmm(Pollard)/fly(0.649)12.507209-23.686133T:10.0(3.82%),B:7.1(0.10%),P:1e-10
motif6		1	0.001	0.671	0.164	0.164
motif6		2	0.001	0.997	0.001	0.001
motif6		3	0.001	0.001	0.997	0.001
motif6		4	0.164	0.177	0.001	0.658
motif6		5	0.001	0.001	0.855	0.143
motif6		6	0.997	0.001	0.001	0.001
motif6		7	0.997	0.001	0.001	0.001
motif6		8	0.704	0.001	0.001	0.294
motif6		9	0.001	0.001	0.001	0.997
motif6		10	0.163	0.001	0.835	0.001
motif6		11	0.001	0.001	0.001	0.997
motif6		12	0.34	0.001	0.658	0.001
motif7	>TCGAATCGACAA7-TCGAATCGACAA,BestGuess:onecut(0.634)12.068735-22.998751T:14.0(5.34%),B:28.8(0.41%),P:1e-9
motif7		1	0.001	0.001	0.121	0.877
motif7		2	0.001	0.997	0.001	0.001
motif7		3	0.001	0.121	0.877	0.001
motif7		4	0.78	0.097	0.122	0.001
motif7		5	0.795	0.001	0.001	0.203
motif7		6	0.082	0.001	0.001	0.916
motif7		7	0.001	0.997	0.001	0.001
motif7		8	0.001	0.219	0.779	0.001
motif7		9	0.901	0.097	0.001	0.001
motif7		10	0.259	0.51	0.122	0.109
motif7		11	0.997	0.001	0.001	0.001
motif7		12	0.997	0.001	0.001	0.001
motif8	>AACCACCCAGAT8-AACCACCCAGAT,BestGuess:seq(0.648)14.053869-22.89549T:8.0(3.05%),B:3.0(0.04%),P:1e-9
motif8		1	0.827	0.171	0.001	0.001
motif8		2	0.997	0.001	0.001	0.001
motif8		3	0.001	0.997	0.001	0.001
motif8		4	0.001	0.997	0.001	0.001
motif8		5	0.827	0.001	0.171	0.001
motif8		6	0.001	0.997	0.001	0.001
motif8		7	0.001	0.997	0.001	0.001
motif8		8	0.001	0.997	0.001	0.001
motif8		9	0.997	0.001	0.001	0.001
motif8		10	0.001	0.171	0.827	0.001
motif8		11	0.69	0.137	0.172	0.001
motif8		12	0.001	0.001	0.001	0.997
motif9	>TAGCGAACCT1-TAGCGAACCT,BestGuess:Deaf1/dmmpmm(Pollard)/fly(0.528)8.993666-22.598131T:21.0(8.02%),B:86.1(1.24%),P:1e-9
motif9		1	0.043	0.001	0.001	0.955
motif9		2	0.955	0.001	0.043	0.001
motif9		3	0.052	0.001	0.885	0.062
motif9		4	0.056	0.942	0.001	0.001
motif9		5	0.079	0.001	0.828	0.092
motif9		6	0.997	0.001	0.001	0.001
motif9		7	0.997	0.001	0.001	0.001
motif9		8	0.001	0.92	0.078	0.001
motif9		9	0.001	0.92	0.078	0.001
motif9		10	0.069	0.001	0.171	0.759
motif10	>ACGCTTCCTT2-ACGCTTCCTT,BestGuess:Eip74EF/dmmpmm(SeSiMCMC)/fly(0.710)9.71387-21.272945T:19.0(7.25%),B:74.8(1.07%),P:1e-9
motif10		1	0.884	0.03	0.032	0.054
motif10		2	0.001	0.997	0.001	0.001
motif10		3	0.036	0.001	0.927	0.036
motif10		4	0.001	0.775	0.001	0.223
motif10		5	0.054	0.038	0.001	0.907
motif10		6	0.001	0.001	0.001	0.997
motif10		7	0.113	0.858	0.028	0.001
motif10		8	0.045	0.874	0.039	0.042
motif10		9	0.041	0.001	0.08	0.878
motif10		10	0.06	0.001	0.001	0.938
motif11	>ATTTCAATCC3-ATTTCAATCC,BestGuess:sd/dmmpmm(Bigfoot)/fly(0.646)9.980749-21.098281T:41.0(15.65%),B:356.1(5.11%),P:1e-9
motif11		1	0.997	0.001	0.001	0.001
motif11		2	0.001	0.001	0.001	0.997
motif11		3	0.001	0.001	0.001	0.997
motif11		4	0.001	0.001	0.001	0.997
motif11		5	0.001	0.997	0.001	0.001
motif11		6	0.672	0.326	0.001	0.001
motif11		7	0.706	0.001	0.278	0.015
motif11		8	0.001	0.091	0.231	0.677
motif11		9	0.135	0.57	0.001	0.294
motif11		10	0.148	0.85	0.001	0.001
motif12	>GAGGCAGAGGCA9-GAGGCAGAGGCA,BestGuess:Adf1/dmmpmm(Bergman)/fly(0.611)10.555349-20.701429T:19.0(7.25%),B:77.8(1.12%),P:1e-8
motif12		1	0.117	0.105	0.677	0.101
motif12		2	0.69	0.134	0.059	0.117
motif12		3	0.001	0.001	0.997	0.001
motif12		4	0.047	0.032	0.804	0.117
motif12		5	0.048	0.918	0.033	0.001
motif12		6	0.951	0.001	0.047	0.001
motif12		7	0.033	0.165	0.801	0.001
motif12		8	0.671	0.033	0.001	0.295
motif12		9	0.048	0.059	0.776	0.117
motif12		10	0.001	0.001	0.997	0.001
motif12		11	0.058	0.895	0.046	0.001
motif12		12	0.836	0.001	0.058	0.105
motif13	>ACGAAGTYRCGT10-ACGAAGTYRCGT,BestGuess:Deaf1/dmmpmm(Pollard)/fly(0.615)10.972366-20.640834T:12.0(4.58%),B:22.3(0.32%),P:1e-8
motif13		1	0.726	0.001	0.267	0.006
motif13		2	0.001	0.997	0.001	0.001
motif13		3	0.101	0.001	0.897	0.001
motif13		4	0.898	0.095	0.001	0.006
motif13		5	0.828	0.17	0.001	0.001
motif13		6	0.001	0.001	0.997	0.001
motif13		7	0.001	0.17	0.001	0.828
motif13		8	0.001	0.437	0.001	0.561
motif13		9	0.446	0.076	0.477	0.001
motif13		10	0.001	0.726	0.001	0.272
motif13		11	0.286	0.001	0.637	0.076
motif13		12	0.001	0.001	0.001	0.997
motif14	>ATTTTACCAATG11-ATTTTACCAATG,BestGuess:croc/dmmpmm(Bergman)/fly(0.612)13.124453-19.913878T:11.0(4.20%),B:18.8(0.27%),P:1e-8
motif14		1	0.925	0.073	0.001	0.001
motif14		2	0.085	0.001	0.001	0.913
motif14		3	0.001	0.001	0.107	0.891
motif14		4	0.001	0.107	0.001	0.891
motif14		5	0.001	0.001	0.001	0.997
motif14		6	0.84	0.086	0.001	0.073
motif14		7	0.086	0.827	0.001	0.086
motif14		8	0.058	0.889	0.001	0.052
motif14		9	0.997	0.001	0.001	0.001
motif14		10	0.925	0.073	0.001	0.001
motif14		11	0.001	0.001	0.001	0.997
motif14		12	0.001	0.001	0.997	0.001
motif15	>CGTGTCGCGT4-CGTGTCGCGT,BestGuess:h/dmmpmm(Noyes)/fly(0.732)8.479647-19.518859T:26.0(9.92%),B:163.6(2.35%),P:1e-8
motif15		1	0.001	0.964	0.001	0.034
motif15		2	0.072	0.001	0.887	0.04
motif15		3	0.035	0.112	0.001	0.852
motif15		4	0.001	0.072	0.887	0.04
motif15		5	0.073	0.054	0.059	0.814
motif15		6	0.001	0.997	0.001	0.001
motif15		7	0.001	0.054	0.88	0.065
motif15		8	0.001	0.997	0.001	0.001
motif15		9	0.082	0.059	0.858	0.001
motif15		10	0.001	0.001	0.072	0.926
motif16	>GTTTTTATTCGA12-GTTTTTATTCGA,BestGuess:hb/dmmpmm(Bergman)/fly(0.723)10.647274-19.456374T:22.0(8.40%),B:116.0(1.67%),P:1e-8
motif16		1	0.001	0.068	0.93	0.001
motif16		2	0.07	0.07	0.001	0.859
motif16		3	0.116	0.001	0.075	0.808
motif16		4	0.121	0.071	0.035	0.773
motif16		5	0.07	0.056	0.001	0.873
motif16		6	0.081	0.132	0.056	0.731
motif16		7	0.873	0.001	0.099	0.027
motif16		8	0.149	0.001	0.001	0.849
motif16		9	0.001	0.001	0.07	0.928
motif16		10	0.001	0.908	0.09	0.001
motif16		11	0.061	0.19	0.61	0.139
motif16		12	0.632	0.044	0.071	0.253
motif17	>TCCGCTGCCCAA13-TCCGCTGCCCAA,BestGuess:Adf1(0.592)13.752476-18.81946T:10.0(3.82%),B:15.3(0.22%),P:1e-8
motif17		1	0.001	0.001	0.001	0.997
motif17		2	0.001	0.868	0.001	0.13
motif17		3	0.001	0.997	0.001	0.001
motif17		4	0.001	0.001	0.846	0.152
motif17		5	0.001	0.997	0.001	0.001
motif17		6	0.001	0.001	0.001	0.997
motif17		7	0.001	0.001	0.997	0.001
motif17		8	0.001	0.884	0.114	0.001
motif17		9	0.001	0.997	0.001	0.001
motif17		10	0.001	0.997	0.001	0.001
motif17		11	0.807	0.191	0.001	0.001
motif17		12	0.846	0.001	0.152	0.001
motif18	>TTTGGCTTGGGT14-TTTGGCTTGGGT,BestGuess:seq(0.583)11.032629-18.625299T:17.0(6.49%),B:69.3(0.99%),P:1e-8
motif18		1	0.001	0.103	0.001	0.895
motif18		2	0.001	0.001	0.001	0.997
motif18		3	0.001	0.001	0.001	0.997
motif18		4	0.001	0.082	0.835	0.082
motif18		5	0.001	0.001	0.997	0.001
motif18		6	0.001	0.937	0.001	0.061
motif18		7	0.103	0.001	0.103	0.793
motif18		8	0.001	0.001	0.001	0.997
motif18		9	0.001	0.001	0.956	0.042
motif18		10	0.001	0.001	0.953	0.045
motif18		11	0.103	0.082	0.814	0.001
motif18		12	0.001	0.001	0.082	0.916
motif19	>TATTTGTTTAAT15-TATTTGTTTAAT,BestGuess:br-Z3/dmmpmm(SeSiMCMC)/fly(0.777)10.739282-18.60745T:46.0(17.56%),B:473.4(6.80%),P:1e-8
motif19		1	0.136	0.001	0.034	0.829
motif19		2	0.529	0.18	0.001	0.29
motif19		3	0.176	0.001	0.001	0.822
motif19		4	0.07	0.001	0.001	0.928
motif19		5	0.001	0.001	0.001	0.997
motif19		6	0.001	0.001	0.997	0.001
motif19		7	0.001	0.001	0.031	0.967
motif19		8	0.122	0.141	0.001	0.736
motif19		9	0.001	0.001	0.001	0.997
motif19		10	0.747	0.07	0.001	0.182
motif19		11	0.913	0.055	0.031	0.001
motif19		12	0.001	0.19	0.001	0.808
motif20	>ACGCTAACGG7-ACGCTAACGG,BestGuess:ovo(0.748)7.040302-18.298711T:63.0(24.05%),B:786.1(11.29%),P:1e-7
motif20		1	0.799	0.063	0.036	0.102
motif20		2	0.064	0.796	0.082	0.058
motif20		3	0.049	0.062	0.839	0.05
motif20		4	0.112	0.728	0.066	0.094
motif20		5	0.074	0.026	0.12	0.78
motif20		6	0.747	0.135	0.054	0.064
motif20		7	0.853	0.027	0.092	0.028
motif20		8	0.038	0.827	0.087	0.048
motif20		9	0.05	0.055	0.807	0.088
motif20		10	0.059	0.07	0.83	0.041
motif21	>CCAGCGGTAA8-CCAGCGGTAA,BestGuess:POL010.1_DCE_S_III/Jaspar(0.612)8.267804-18.219349T:29.0(11.07%),B:215.8(3.10%),P:1e-7
motif21		1	0.047	0.856	0.039	0.058
motif21		2	0.046	0.952	0.001	0.001
motif21		3	0.997	0.001	0.001	0.001
motif21		4	0.038	0.001	0.893	0.068
motif21		5	0.053	0.945	0.001	0.001
motif21		6	0.058	0.063	0.821	0.058
motif21		7	0.073	0.001	0.925	0.001
motif21		8	0.079	0.001	0.038	0.882
motif21		9	0.835	0.068	0.096	0.001
motif21		10	0.941	0.057	0.001	0.001
motif22	>GACGTGCGTGAG16-GACGTGCGTGAG,BestGuess:hkb(0.664)10.487235-17.340474T:14.0(5.34%),B:48.9(0.70%),P:1e-7
motif22		1	0.171	0.301	0.527	0.001
motif22		2	0.806	0.107	0.001	0.086
motif22		3	0.001	0.913	0.001	0.085
motif22		4	0.001	0.001	0.913	0.085
motif22		5	0.001	0.107	0.132	0.76
motif22		6	0.001	0.107	0.891	0.001
motif22		7	0.001	0.997	0.001	0.001
motif22		8	0.193	0.001	0.699	0.107
motif22		9	0.11	0.107	0.001	0.782
motif22		10	0.001	0.001	0.997	0.001
motif22		11	0.805	0.001	0.001	0.193
motif22		12	0.001	0.085	0.913	0.001
motif23	>CTTCAATTGCTC17-CTTCAATTGCTC,BestGuess:tin/dmmpmm(Papatsenko)/fly(0.678)13.078279-17.135384T:10.0(3.82%),B:19.6(0.28%),P:1e-7
motif23		1	0.081	0.847	0.001	0.071
motif23		2	0.001	0.118	0.001	0.88
motif23		3	0.001	0.001	0.001	0.997
motif23		4	0.001	0.88	0.118	0.001
motif23		5	0.997	0.001	0.001	0.001
motif23		6	0.88	0.118	0.001	0.001
motif23		7	0.094	0.001	0.119	0.786
motif23		8	0.001	0.001	0.001	0.997
motif23		9	0.001	0.001	0.997	0.001
motif23		10	0.001	0.997	0.001	0.001
motif23		11	0.001	0.001	0.001	0.997
motif23		12	0.094	0.841	0.064	0.001
motif24	>CACCCGGACA9-CACCCGGACA,BestGuess:Eip74EF(0.626)9.820149-16.834405T:18.0(6.87%),B:90.2(1.30%),P:1e-7
motif24		1	0.103	0.793	0.001	0.103
motif24		2	0.997	0.001	0.001	0.001
motif24		3	0.001	0.941	0.057	0.001
motif24		4	0.001	0.853	0.103	0.043
motif24		5	0.198	0.8	0.001	0.001
motif24		6	0.046	0.088	0.865	0.001
motif24		7	0.001	0.055	0.943	0.001
motif24		8	0.997	0.001	0.001	0.001
motif24		9	0.057	0.941	0.001	0.001
motif24		10	0.896	0.001	0.001	0.102
motif25	>AACGGAGTAAGT18-AACGGAGTAAGT,BestGuess:Kr/dmmpmm(Bergman)/fly(0.656)14.040854-16.68602T:6.0(2.29%),B:2.2(0.03%),P:1e-7
motif25		1	0.997	0.001	0.001	0.001
motif25		2	0.997	0.001	0.001	0.001
motif25		3	0.001	0.654	0.344	0.001
motif25		4	0.001	0.001	0.997	0.001
motif25		5	0.001	0.171	0.827	0.001
motif25		6	0.997	0.001	0.001	0.001
motif25		7	0.001	0.001	0.827	0.171
motif25		8	0.001	0.001	0.001	0.997
motif25		9	0.997	0.001	0.001	0.001
motif25		10	0.827	0.001	0.171	0.001
motif25		11	0.001	0.001	0.997	0.001
motif25		12	0.001	0.001	0.001	0.997
motif26	>CCGTTACTAA10-CCGTTACTAA,BestGuess:ovo/dmmpmm(Pollard)/fly(0.821)9.953755-16.420439T:17.0(6.49%),B:82.8(1.19%),P:1e-7
motif26		1	0.001	0.888	0.079	0.032
motif26		2	0.038	0.929	0.001	0.032
motif26		3	0.079	0.001	0.868	0.052
motif26		4	0.001	0.001	0.001	0.997
motif26		5	0.093	0.001	0.048	0.858
motif26		6	0.997	0.001	0.001	0.001
motif26		7	0.052	0.885	0.062	0.001
motif26		8	0.058	0.001	0.001	0.94
motif26		9	0.868	0.052	0.001	0.079
motif26		10	0.813	0.093	0.093	0.001
motif27	>GACACAGATACA19-GACACAGATACA,BestGuess:dmrt93B(0.699)10.753304-16.019935T:30.0(11.45%),B:255.2(3.67%),P:1e-6
motif27		1	0.115	0.232	0.575	0.078
motif27		2	0.86	0.035	0.079	0.026
motif27		3	0.027	0.799	0.001	0.173
motif27		4	0.956	0.001	0.001	0.042
motif27		5	0.078	0.887	0.001	0.034
motif27		6	0.723	0.078	0.156	0.043
motif27		7	0.106	0.095	0.685	0.114
motif27		8	0.956	0.001	0.001	0.042
motif27		9	0.001	0.098	0.001	0.9
motif27		10	0.9	0.073	0.026	0.001
motif27		11	0.043	0.913	0.001	0.043
motif27		12	0.857	0.05	0.092	0.001
motif28	>GCATATATGCGT20-GCATATATGCGT,BestGuess:Cf2/dmmpmm(Bergman)/fly(0.646)12.329979-15.754775T:8.0(3.05%),B:11.9(0.17%),P:1e-6
motif28		1	0.196	0.001	0.558	0.245
motif28		2	0.001	0.997	0.001	0.001
motif28		3	0.997	0.001	0.001	0.001
motif28		4	0.122	0.001	0.001	0.876
motif28		5	0.997	0.001	0.001	0.001
motif28		6	0.001	0.001	0.001	0.997
motif28		7	0.569	0.123	0.13	0.178
motif28		8	0.001	0.001	0.001	0.997
motif28		9	0.208	0.001	0.79	0.001
motif28		10	0.001	0.753	0.245	0.001
motif28		11	0.194	0.001	0.804	0.001
motif28		12	0.097	0.001	0.001	0.901
motif29	>GGTTGGCTGGCT21-GGTTGGCTGGCT,BestGuess:grh/dmmpmm(Bigfoot)/fly(0.611)13.497701-15.574718T:9.0(3.44%),B:17.6(0.25%),P:1e-6
motif29		1	0.001	0.001	0.887	0.111
motif29		2	0.001	0.112	0.747	0.14
motif29		3	0.14	0.157	0.001	0.702
motif29		4	0.001	0.001	0.001	0.997
motif29		5	0.001	0.001	0.887	0.111
motif29		6	0.001	0.001	0.858	0.14
motif29		7	0.001	0.997	0.001	0.001
motif29		8	0.001	0.001	0.001	0.997
motif29		9	0.001	0.001	0.997	0.001
motif29		10	0.001	0.001	0.997	0.001
motif29		11	0.001	0.997	0.001	0.001
motif29		12	0.001	0.001	0.001	0.997
motif30	>CGGGATGAGTTA22-CGGGATGAGTTA,BestGuess:seq(0.622)9.926744-15.327878T:15.0(5.73%),B:68.2(0.98%),P:1e-6
motif30		1	0.001	0.683	0.001	0.315
motif30		2	0.001	0.001	0.823	0.175
motif30		3	0.001	0.001	0.997	0.001
motif30		4	0.001	0.012	0.986	0.001
motif30		5	0.544	0.001	0.14	0.315
motif30		6	0.001	0.001	0.012	0.986
motif30		7	0.001	0.139	0.859	0.001
motif30		8	0.823	0.001	0.001	0.175
motif30		9	0.001	0.013	0.811	0.175
motif30		10	0.001	0.001	0.175	0.823
motif30		11	0.001	0.001	0.001	0.997
motif30		12	0.719	0.14	0.14	0.001
motif31	>AAGAGCGGAGAG23-AAGAGCGGAGAG,BestGuess:Trl(Zf)/S2-GAGAfactor-ChIP-Seq(GSE40646)/Homer(0.608)11.729502-14.997492T:11.0(4.20%),B:33.5(0.48%),P:1e-6
motif31		1	0.885	0.001	0.113	0.001
motif31		2	0.888	0.001	0.11	0.001
motif31		3	0.001	0.001	0.997	0.001
motif31		4	0.997	0.001	0.001	0.001
motif31		5	0.11	0.001	0.888	0.001
motif31		6	0.095	0.793	0.001	0.111
motif31		7	0.001	0.001	0.997	0.001
motif31		8	0.001	0.001	0.997	0.001
motif31		9	0.888	0.001	0.11	0.001
motif31		10	0.11	0.001	0.888	0.001
motif31		11	0.997	0.001	0.001	0.001
motif31		12	0.001	0.001	0.859	0.139
motif32	>ACGGTTATGC12-ACGGTTATGC,BestGuess:cad/dmmpmm(SeSiMCMC)/fly(0.728)10.474398-14.827736T:8.0(3.05%),B:13.5(0.19%),P:1e-6
motif32		1	0.769	0.001	0.229	0.001
motif32		2	0.001	0.997	0.001	0.001
motif32		3	0.151	0.039	0.809	0.001
motif32		4	0.001	0.001	0.997	0.001
motif32		5	0.001	0.001	0.001	0.997
motif32		6	0.001	0.001	0.001	0.997
motif32		7	0.997	0.001	0.001	0.001
motif32		8	0.001	0.001	0.001	0.997
motif32		9	0.001	0.001	0.997	0.001
motif32		10	0.001	0.997	0.001	0.001
motif33	>GGAAAGCAGC13-GGAAAGCAGC,BestGuess:ac(0.682)8.724951-14.341748T:47.0(17.94%),B:571.0(8.20%),P:1e-6
motif33		1	0.194	0.131	0.645	0.03
motif33		2	0.076	0.183	0.637	0.104
motif33		3	0.913	0.046	0.04	0.001
motif33		4	0.967	0.001	0.001	0.031
motif33		5	0.94	0.001	0.022	0.037
motif33		6	0.081	0.001	0.917	0.001
motif33		7	0.001	0.963	0.001	0.035
motif33		8	0.826	0.15	0.001	0.023
motif33		9	0.001	0.036	0.962	0.001
motif33		10	0.048	0.881	0.049	0.022
motif34	>GTTAGGTTAG14-GTTAGGTTAG,BestGuess:cad/dmmpmm(SeSiMCMC)/fly(0.631)8.866116-13.79432T:15.0(5.73%),B:78.2(1.12%),P:1e-5
motif34		1	0.015	0.025	0.771	0.189
motif34		2	0.267	0.026	0.001	0.706
motif34		3	0.047	0.001	0.044	0.908
motif34		4	0.73	0.037	0.067	0.166
motif34		5	0.001	0.037	0.922	0.04
motif34		6	0.247	0.16	0.547	0.046
motif34		7	0.047	0.278	0.036	0.639
motif34		8	0.206	0.19	0.031	0.573
motif34		9	0.612	0.045	0.067	0.276
motif34		10	0.093	0.001	0.729	0.177
motif35	>CTAGTCACTAGT24-CTAGTCACTAGT,BestGuess:br-Z3/dmmpmm(Pollard)/fly(0.553)10.16257-13.191823T:11.0(4.20%),B:41.4(0.59%),P:1e-5
motif35		1	0.102	0.792	0.001	0.105
motif35		2	0.1	0.001	0.001	0.898
motif35		3	0.708	0.001	0.11	0.181
motif35		4	0.001	0.101	0.818	0.08
motif35		5	0.001	0.001	0.001	0.997
motif35		6	0.004	0.709	0.105	0.182
motif35		7	0.898	0.001	0.1	0.001
motif35		8	0.087	0.911	0.001	0.001
motif35		9	0.001	0.101	0.101	0.797
motif35		10	0.701	0.005	0.004	0.29
motif35		11	0.004	0.001	0.894	0.101
motif35		12	0.001	0.202	0.11	0.687
motif36	>TCGATTCTCC16-TCGATTCTCC,BestGuess:ttk/dmmpmm(Noyes)/fly(0.692)10.569087-12.850191T:18.0(6.87%),B:122.8(1.76%),P:1e-5
motif36		1	0.109	0.001	0.001	0.889
motif36		2	0.001	0.779	0.001	0.219
motif36		3	0.001	0.001	0.997	0.001
motif36		4	0.815	0.001	0.183	0.001
motif36		5	0.001	0.001	0.001	0.997
motif36		6	0.001	0.001	0.001	0.997
motif36		7	0.001	0.811	0.001	0.187
motif36		8	0.001	0.001	0.061	0.937
motif36		9	0.001	0.906	0.092	0.001
motif36		10	0.049	0.949	0.001	0.001
motif37	>GTTCACACAC17-GTTCACACAC,BestGuess:CG12219(0.749)9.300304-12.70999T:28.0(10.69%),B:270.6(3.89%),P:1e-5
motif37		1	0.117	0.001	0.783	0.099
motif37		2	0.001	0.001	0.14	0.858
motif37		3	0.095	0.067	0.001	0.837
motif37		4	0.001	0.997	0.001	0.001
motif37		5	0.882	0.001	0.116	0.001
motif37		6	0.001	0.89	0.001	0.108
motif37		7	0.908	0.001	0.001	0.09
motif37		8	0.001	0.997	0.001	0.001
motif37		9	0.837	0.161	0.001	0.001
motif37		10	0.001	0.997	0.001	0.001
motif38	>CTCTCCCTCTCT25-CTCTCCCTCTCT,BestGuess:Trl/dmmpmm(Down)/fly(0.797)8.842259-12.674736T:50.0(19.08%),B:665.3(9.55%),P:1e-5
motif38		1	0.3	0.475	0.001	0.224
motif38		2	0.027	0.165	0.264	0.544
motif38		3	0.065	0.69	0.033	0.212
motif38		4	0.001	0.048	0.032	0.919
motif38		5	0.001	0.679	0.319	0.001
motif38		6	0.23	0.382	0.175	0.213
motif38		7	0.033	0.787	0.158	0.022
motif38		8	0.065	0.348	0.001	0.586
motif38		9	0.001	0.6	0.291	0.108
motif38		10	0.132	0.066	0.033	0.769
motif38		11	0.001	0.821	0.001	0.177
motif38		12	0.059	0.034	0.07	0.837
motif39	>GGGGGGGG2-GGGGGGGG,BestGuess:CG4424(0.801)6.452099-11.389232T:65.0(24.81%),B:1008.5(14.48%),P:1e-4
motif39		1	0.104	0.146	0.686	0.064
motif39		2	0.001	0.001	0.809	0.189
motif39		3	0.001	0.103	0.754	0.142
motif39		4	0.001	0.194	0.804	0.001
motif39		5	0.001	0.107	0.731	0.161
motif39		6	0.001	0.013	0.951	0.035
motif39		7	0.001	0.218	0.78	0.001
motif39		8	0.078	0.219	0.477	0.227
motif40	>AGTCGCAS3-AGTCGCAS,BestGuess:byn/dmmpmm(SeSiMCMC)/fly(0.725)7.159624-10.960713T:51.0(19.47%),B:730.2(10.49%),P:1e-4
motif40		1	0.943	0.001	0.001	0.055
motif40		2	0.001	0.001	0.997	0.001
motif40		3	0.001	0.001	0.001	0.997
motif40		4	0.001	0.997	0.001	0.001
motif40		5	0.001	0.001	0.709	0.289
motif40		6	0.001	0.997	0.001	0.001
motif40		7	0.997	0.001	0.001	0.001
motif40		8	0.001	0.487	0.511	0.001
motif41	>GGTTATAGCA20-GGTTATAGCA,BestGuess:GATAe(0.606)10.296193-10.639376T:4.0(1.53%),B:2.9(0.04%),P:1e-4
motif41		1	0.1	0.1	0.7	0.1
motif41		2	0.1	0.1	0.7	0.1
motif41		3	0.1	0.1	0.1	0.7
motif41		4	0.1	0.1	0.1	0.7
motif41		5	0.7	0.1	0.1	0.1
motif41		6	0.1	0.1	0.1	0.7
motif41		7	0.7	0.1	0.1	0.1
motif41		8	0.1	0.1	0.7	0.1
motif41		9	0.1	0.7	0.1	0.1
motif41		10	0.7	0.1	0.1	0.1
