# Supplementary material for: Transcriptome profiling of aging Drosophila photoreceptors reveals gene expression trends that correlate with visual senescence
Source: BMC Genomics. 2017 Nov 21;18:894. doi: 10.1186/s12864-017-4304-3 (PMC5698953; doi:10.1186/s12864-017-4304-3)
Supplement: Supplementary file 7 — Transcription factors matches for top motifs identified for age-regulated genes. (XLSX 13 kb) [file 12864_2017_4304_MOESM7_ESM.xlsx]

## Sheet: TableS7.downregulatedgenemotifs
Table S6: Transcription factors matches for top 14 motifs identified for age downregulated genes. All expressed transcription factors that have significant matches to a motif are shown with indicated scores.
Transcription factor FbgnIDs were obtained from Flybase using gene symbols present in the Homer insect transcription factor database. Some gene symbols/transcription factors did not correspond to any known fly gene and were discarded from further analysis.
Age-regulated gene set	Transcription factor (FbgnID)	Transcription factor (gene symbol)	Motif	Score
down	FBgn0001150	gt	motif2	0.61
down	FBgn0267337	rn	motif2	0.65
down	FBgn0019650	toy	motif1	0.61
down	FBgn0003345	sd	motif1	0.66
down	FBgn0003028	ovo	motif27	0.54
down	FBgn0015904	ara	motif27	0.54
down	FBgn0003460	so	motif27	0.56
down	FBgn0003345	sd	motif27	0.6
down	FBgn0043796	CG12219	motif27	0.63
down	FBgn0000286	Cf2	motif27	0.64
down	FBgn0029504	CHES-1-like	motif19	0.74
down	FBgn0000210	br	motif19	0.78
down	FBgn0023094	cyc	motif15	0.57
down	FBgn0001168	h	motif15	0.73
down	FBgn0260632	dl	motif11	0.59
down	FBgn0004618	gl	motif11	0.62
down	FBgn0003345	sd	motif11	0.65
down	FBgn0003028	ovo	motif26	0.74
down	FBgn0002914	Myb	motif26	0.75
down	FBgn0003028	ovo	motif26	0.82
down	FBgn0000210	br	motif5	0.57
down	FBgn0000054	Adf1	motif5	0.6
down	FBgn0086680	vvl	motif5	0.61
down	FBgn0029123	SoxN	motif5	0.67
down	FBgn0000413	da	motif22	0.58
down	FBgn0262975	cnc	motif22	0.58
down	FBgn0013469	klu	motif22	0.63
down	FBgn0003028	ovo	motif21	0.55
down	FBgn0001994	crp	motif21	0.56
down	FBgn0261963	mid	motif37	0.65
down	FBgn0004837	Su(H)	motif37	0.74
down	FBgn0043796	CG12219	motif37	0.75
down	FBgn0000210	br	motif16	0.66
down	FBgn0000099	ap	motif16	0.68
down	FBgn0001150	gt	motif16	0.68
down	FBgn0267337	rn	motif16	0.69
down	FBgn0005612	Sox14	motif9	0.52
down	FBgn0005613	Sox15	motif9	0.52
down	FBgn0028996	onecut	motif9	0.52
down	FBgn0032321	YL-1	motif9	0.52
down	FBgn0013799	Deaf1	motif9	0.53
down	FBgn0001994	crp	motif17	0.49
down	FBgn0003118	pnt	motif17	0.5
down	FBgn0000054	Adf1	motif17	0.59

## Sheet: TableS7.upregulatedgenemotifs
Table S6: Transcription factors matches for top 14 motifs identified for age upregulated genes. All expressed transcription factors that have significant matches to a motif are shown with indicated scores.
Transcription factor FbgnIDs were obtained from Flybase using gene symbols present in the Homer insect transcription factor database. Some gene symbols/transcription factors did not correspond to any known fly gene and were discarded from further analysis.
Age-regulated gene set	Transcription factor (FbgnID)	Transcription factor (gene symbol)	Motif	Score
up	FBgn0004837	Su(H)	motif1	0.58
up	FBgn0011278	lbe	motif1	0.6
up	FBgn0038805	TFAM	motif1	0.6
up	FBgn0001138	grn	motif1	0.62
up	FBgn0025360	Optix	motif2	0.61
up	FBgn0260632	dl	motif2	0.61
up	FBgn0016076	vri	motif2	0.64
up	FBgn0000210	br	motif17	0.64
up	FBgn0003339	Scr	motif17	0.66
up	FBgn0004837	Su(H)	motif17	0.66
up	FBgn0000439	Dfd	motif17	0.67
up	FBgn0040765	luna	motif6	0.53
up	FBgn0001168	h	motif6	0.54
up	FBgn0011648	Mad	motif6	0.55
up	FBgn0000448	Hr46	motif18	0.57
up	FBgn0004050	z	motif18	0.59
up	FBgn0000448	Hr46	motif18	0.6
up	FBgn0001150	gt	motif18	0.61
up	FBgn0000625	eyg	motif18	0.64
up	FBgn0001291	Jra	motif18	0.74
up	FBgn0001297	kay	motif18	0.75
up	FBgn0029504	CHES-1-like	motif8	0.75
up	FBgn0000210	br	motif8	0.78
up	FBgn0016076	vri	motif20	0.58
up	FBgn0023094	cyc	motif20	0.59
up	FBgn0259211	grh	motif20	0.61
up	FBgn0001138	grn	motif20	0.62
up	FBgn0259789	vfl	motif20	0.74
up	FBgn0032651	Oli	motif9	0.59
up	FBgn0000210	br	motif9	0.62
up	FBgn0000504	dsx	motif9	0.66
up	FBgn0000210	br	motif28	0.52
up	FBgn0260632	dl	motif28	0.52
up	FBgn0014018	Rel	motif28	0.53
up	FBgn0000448	Hr46	motif28	0.54
up	FBgn0004837	Su(H)	motif28	0.56
up	FBgn0013263	Trl	motif28	0.59
up	FBgn0005612	Sox14	motif31	0.54
up	FBgn0002576	lz	motif31	0.55
up	FBgn0013753	Bgb	motif31	0.57
up	FBgn0032321	YL-1	motif31	0.57
up	FBgn0013799	Deaf1	motif31	0.59
up	FBgn0035625	Blimp-1	motif31	0.6
up	FBgn0003507	srp	motif35	0.75
up	FBgn0028996	onecut	motif35	0.75
up	FBgn0015602	BEAF-32	motif35	0.87
up	FBgn0015664	Dref	motif35	0.9
up	FBgn0086680	vvl	motif32	0.58
up	FBgn0003345	sd	motif25	0.61
up	FBgn0011656	Mef2	motif25	0.65
up	FBgn0000611	exd	motif7	0.57
up	FBgn0037722	CG8319	motif7	0.59
up	FBgn0032016	CG7818	motif7	0.6
up	FBgn0035625	Blimp-1	motif7	0.61
up	FBgn0086908	egg	motif7	0.61
up	FBgn0025360	Optix	motif7	0.63
