# Supplementary material for: Transcriptome profiling of aging Drosophila photoreceptors reveals gene expression trends that correlate with visual senescence
Source: BMC Genomics. 2017 Nov 21;18:894. doi: 10.1186/s12864-017-4304-3 (PMC5698953; doi:10.1186/s12864-017-4304-3)
Supplement: Supplementary file 8 — circRNA lists. (XLSX 96 kb) [file 12864_2017_4304_MOESM8_ESM.xlsx]

## Sheet: TableS7.AllcircRNA
Table S7: All circRNAs identified in photoreceptor neurons
>=2 reads per circRNA (combined across 14 libraries)
circRNA backsplice junction aligns to annotated exonic splice sites
new IDs:s38116-s38229
Westholm et al., 2014 IDs:s1 - s38115
Chromosome	start	stop	circRNA ID	score/counts	strand	Gene symbol
2L	21712768	21727573	s38116	2	+	CG31619
2R	13871978	13882547	s38117	3	-	shot
3L	11158138	11158566	s38118	15	+	CG32082
3L	21943736	21946118	s38119	25	+	CG14562
3L	25421160	25421783	s38120	26	-	CG45782
3R	8832141	8865299	s38121	25	-	pyd
3R	8838391	8865299	s38122	33	-	pyd
3R	8842669	8865299	s38123	15	-	pyd
3R	8862062	8865299	s38124	10	-	pyd
3R	15385075	15391743	s38125	2	+	Rbp
X	13031714	13073088	s38126	23	+	rad
2R	10328857	10330074	s38127	7	-	CG42732
2R	15456434	15459267	s38128	2	+	CG43729
2R	15735090	15756132	s38129	2	+	CG30089
3L	25303602	25304278	s38130	33	-	CG45782
3R	8832141	8842839	s38131	20	-	pyd
X	560605	572289	s38132	41	+	Appl
2L	13634018	13636213	s38133	9	+	kuz
2R	6928508	6933441	s38134	10	-	mim
2R	7626490	7648697	s38135	2	+	CG43340
2R	12579128	12580612	s38136	8	-	Sin3A
2R	23557023	23558028	s38137	2	+	ItgalphaPS5
3L	25480783	25481046	s38138	7	-	CG45782
3R	17881177	17886541	s38139	15	-	Rim
4	992065	998693	s38140	3	+	toy
2R	1726643	1727978	s38141	8	+	CG41520
2R	17521831	17528852	s38142	2	-	Patronin
2R	18954977	18958435	s38143	7	+	sano
2R	19472818	19474641	s38144	5	+	par-1
3L	12212652	12264910	s38145	2	-	app
3R	8833974	8865299	s38146	7	-	pyd
3R	8835276	8842839	s38147	2	-	pyd
3R	17877066	17886541	s38148	2	-	Rim
3R	26576356	26590717	s38149	4	+	scrib
4	1101933	1109600	s38150	2	+	sv
4	1106151	1109600	s38151	9	+	sv
X	13520517	13521183	s38152	2	+	Neto
2L	4487448	4513761	s38153	4	-	dp
2R	4949676	4975866	s38154	8	+	Ir41a
3R	23567514	23574438	s38155	2	+	beat-IV
3R	28900823	28902806	s38156	6	+	Doa
3R	29916419	29918387	s38157	4	-	trp
2L	21719513	21727573	s38158	4	+	CG31619
2R	7640831	7648697	s38159	3	+	CG43340
2R	14285701	14287483	s38160	2	+	Ih
3R	22656873	22665271	s38161	3	+	wake
3R	30816874	30826026	s38162	2	+	cindr
X	741690	746115	s38163	2	+	sdk
X	17532850	17554083	s38164	3	-	CG43658
2R	9762722	9763953	s38165	2	+	trpl
2R	11444539	11447363	s38166	2	+	qvr
2R	12447758	12450236	s38167	2	+	Dyb
2R	17521705	17530134	s38168	3	-	Patronin
3L	980950	982297	s38169	3	+	Glut1
3R	5165337	5167265	s38170	4	+	dpr16
3R	10025014	10027381	s38171	3	-	Mical
3R	17881775	17894902	s38172	3	-	Rim
3R	22656873	22659049	s38173	6	+	wake
4	747306	749019	s38174	2	+	bt
4	996511	998693	s38175	2	+	toy
X	1775698	1783588	s38176	2	+	Adar
X	8874188	8875860	s38177	2	-	Moe
X	11236619	11290263	s38178	2	-	CG44422
2L	4530530	4554659	s38179	3	-	dp
2R	642099	642363	s38180	5	+	CG45781
2R	13840704	13841317	s38181	21	+	CG6357
2R	19317541	19346219	s38182	2	-	Rgk1
2R	19325938	19330711	s38183	6	-	Rgk1
2R	22723936	22734196	s38184	2	-	jbug
3L	27420678	27421014	s38185	2	+	Dbp80
3R	9441415	9446497	s38186	9	+	ps
3R	16077113	16091090	s38187	5	-	Mhcl
3R	17877066	17881901	s38188	4	-	Rim
3R	31154026	31171632	s38189	2	+	Gycbeta100B
X	9020881	9024137	s38190	2	+	rdgA
X	11696402	11701127	s38191	10	+	PhKgamma
2R	11687417	11688328	s38192	2	+	Buffy
3L	9662942	9671708	s38193	4	-	fry
3R	20480692	20481630	s38194	2	-	Gfrl
3R	28862777	28866038	s38195	9	+	spg
2L	15171394	15178321	s38196	2	-	CG4168
2R	14951634	14953655	s38197	3	-	aPKC
3L	1009321	1029623	s38198	2	-	trio
3R	25038210	25038674	s38199	2	-	CG6422
X	5089341	5225999	s38200	7	+	CG15465,rg
2L	7648746	7656463	s38201	2	-	Slob
2L	21710563	21727573	s38202	10	+	CG31619
3L	21068713	21074051	s38203	6	+	siz
3R	8393330	8398114	s38204	2	-	CG45263
3R	15381162	15383690	s38205	2	+	Rbp
X	2374704	2381944	s38206	2	-	PsGEF
X	2379041	2381944	s38207	5	-	PsGEF
X	5629396	5633465	s38208	4	-	CG42492
X	12273934	12322459	s38209	4	+	Ten-a
2L	4533570	4548802	s38210	2	-	dp
2R	10613767	10614126	s38211	2	+	psq
3R	5293629	5335060	s38212	2	-	mtd
X	9020881	9023795	s38213	4	+	rdgA
2L	3125101	3127790	s38214	3	-	toc
3L	27140118	27147695	s38215	4	+	vtd
3R	17885603	17886541	s38216	3	-	Rim
4	1095575	1109600	s38217	6	+	sv
X	9293905	9295639	s38218	2	+	lz
X	13031714	13048027	s38219	2	+	rad
X	13772785	13773978	s38220	2	+	rdgB
2L	3499320	3502126	s38221	2	-	tim
2L	5041688	5042887	s38222	2	-	CG31650
2L	5199342	5202302	s38223	2	+	Msp300
2L	7225605	7234997	s38224	3	-	Ndae1
3L	8093058	8105657	s38225	2	+	Ect4
3R	10193859	10218691	s38226	2	+	Syn
4	1095575	1103732	s38227	2	+	sv
X	12276511	12295684	s38228	3	+	Ten-a
X	18039084	18062943	s38229	2	-	Sh
2R	17275409	17276063	s1	1205	+	mbl
3L	27331993	27332346	s2	35	+	Dbp80
4	449923	450509	s3	36	+	CaMKI
3L	24725823	24726292	s4	43	+	scro
2R	5423749	5424239	s5	138	+	laccase2
4	1022241	1023680	s6	287	-	PlexA
2R	3938551	3938885	s7	33	-	uex
2R	3918150	3919358	s9	77	-	uex
3R	13131366	13133093	s10	324	-	2mit
3L	7662470	7663324	s12	56	-	Ank2,CG44195
2R	4029740	4030297	s13	31	+	Haspin
2R	4606763	4607320	s14	13	+	p120ctn
4	390424	391544	s15	28	-	Lin29
3L	27292881	27293271	s16	6	+	Dbp80
2R	2521440	2522730	s18	52	-	MFS17
3R	3523413	3523947	s19	4	-	Parp
2R	1926294	1926863	s20	28	-	CG17684
4	72320	87166	s21	19	+	pan
4	898392	903471	s22	58	-	unc-13
4	1129434	1130586	s23	18	+	CG11155
X	15819595	15820553	s24	3	+	sd
3R	9432028	9432839	s25	25	+	ps
3L	12851308	12852277	s26	39	+	Wbp2
2R	5316268	5320615	s27	60	+	sxc
4	1247101	1250883	s28	80	+	Caps
2R	4711813	4712775	s29	23	-	Nipped-B
X	17877420	17878516	s30	12	-	mnb
3L	25969033	25969627	s31	7	-	CG40178
4	72320	72862	s32	11	+	pan
2R	13916853	13917910	s34	7	-	shot
3R	14066540	14067152	s37	12	+	foxo
3R	3468908	3469478	s38	20	-	Parp
2R	16424037	16424651	s39	7	+	Sema-2b
X	11397824	11398822	s40	340	+	dlg1
2R	9265489	9267976	s41	524	-	Pkn
X	15936798	15937031	s44	5	-	Stim
2R	24771724	24772795	s45	34	-	Eps-15
2R	1076634	1080441	s47	3	+	rl
2R	3933010	3933463	s48	2	-	uex
4	1119936	1120801	s49	17	-	Cals
2L	9503592	9504813	s51	48	+	CG33298
3R	7864260	7865761	s52	31	-	CG17816
3L	135457	136335	s53	45	+	Pdk1
2R	12722304	12723006	s54	7	+	CG42663
3L	8098345	8099536	s55	21	+	Ect4
2L	7209348	7209653	s56	3	-	CG13784
4	1261951	1265409	s57	59	+	Caps
3L	7662470	7662890	s58	24	-	Ank2,CG44195
2R	2053023	2053618	s59	7	-	CG17684
X	11395239	11396103	s60	160	+	dlg1
2R	10532038	10533968	s61	10	-	lola
2R	21138225	21139232	s62	11	-	Magi
3L	8070951	8072493	s63	4	+	Ect4
3R	13430922	13431353	s64	3	-	yrt
3L	18887060	18887746	s65	9	-	CG3961
X	18372030	18373455	s66	52	+	CrebB
3L	11150872	11151557	s67	21	+	CG32082
2R	8678429	8679134	s68	9	+	Acsl
3R	9354421	9355083	s70	9	+	CG45050
2R	11099531	11100114	s71	2	-	luna
2R	5203751	5204278	s72	16	-	Nipped-A
3R	26554356	26555651	s73	89	+	scrib
X	8191811	8192161	s74	2	+	sdt
3L	20168475	20169063	s76	18	-	CG42674
2R	10794124	10794484	s77	76	-	CG33144
X	12829709	12832340	s78	20	-	Pde9
X	1251171	1252096	s79	34	-	Atf3
4	72320	94615	s80	8	+	pan
X	12730933	12732400	s81	11	-	Smr
3L	313023	314317	s82	123	-	fwd
4	938331	939117	s83	20	+	mGluR
3R	9217986	9218763	s84	30	-	pum
2R	1367499	1368609	s85	15	+	l(2)41Ab
2R	2520578	2522730	s86	12	-	MFS17
2R	20595556	20598694	s88	10	+	bl
3L	6523029	6524096	s90	37	+	sfl
2R	1995172	1995906	s91	7	-	CG17684
3R	4795736	4797697	s92	30	-	ctrip
3R	23209341	23209883	s93	4	-	cnc
4	521472	526520	s97	70	+	zfh2
4	1004157	1004618	s98	4	+	toy
3L	25961359	25978150	s99	8	-	CG40178
3L	13602341	13608846	s100	8	-	bru-3
4	639014	640736	s102	159	-	CG9935
3R	9546797	9549810	s103	9	-	mura
3R	7858937	7865761	s104	161	-	CG17816
3L	2534710	2541403	s105	37	-	Spn
3L	24728296	24734187	s106	4	+	scro
3R	19827653	19829042	s108	29	-	bnl
2R	15452856	15456815	s109	161	+	CG43729
2L	227371	231034	s110	77	-	kis
3R	21995519	21996787	s111	40	+	Eip93F
3R	30067074	30068420	s112	5	+	sima
4	1247101	1255998	s113	45	+	Caps
4	94422	99475	s114	22	+	pan
3L	21914775	21915655	s117	3	+	mub
X	23088714	23090413	s119	34	-	CG17159,CG17162
3R	4093945	4095991	s121	21	+	CG42402
2L	20881986	20882464	s123	15	-	CG43739,sky
2L	13609790	13610578	s124	17	+	kuz
2R	17901707	17903679	s125	6	+	Elk
3L	2534710	2536218	s127	24	-	Spn
2L	16174415	16175007	s128	15	+	Ca-alpha1D
2R	19477615	19478865	s129	8	+	par-1
4	953512	955050	s130	16	-	4E-T
2R	23722209	23722875	s133	13	+	Sesn
3R	9546797	9547370	s135	9	-	mura
3R	9432031	9432839	s136	7	+	ps
3R	23197286	23197976	s138	4	-	cnc
2L	16527389	16528439	s140	4	-	CG5953
3L	4577916	4580159	s141	40	+	CG42540
3L	27146394	27147695	s142	25	+	vtd
2R	4378368	4379155	s143	41	-	Gprk1
4	94422	95002	s144	7	+	pan
3L	17602674	17603383	s145	9	-	Eip74EF
2L	17737963	17739713	s146	68	-	CadN
2R	21204612	21205541	s149	2	+	Glycogenin
3L	4751963	4753381	s150	11	+	RhoGEF64C
2L	10126000	10127877	s151	12	-	CG44153
X	13967269	13968073	s154	4	-	mamo
2L	16322959	16323517	s155	44	-	cact
4	473146	474768	s156	15	-	Asator
2R	23665293	23666035	s158	17	+	Pde8
4	1233128	1234799	s159	127	+	Caps
3R	3849498	3850235	s161	7	+	CG41099
3R	25709290	25710147	s162	8	-	LpR2
3R	9445043	9446497	s163	162	+	ps
2L	21311752	21312208	s164	2	+	crc
3R	28333708	28334707	s167	9	-	larp
2L	21273323	21274429	s168	34	+	CG8671
3R	22953000	22953468	s169	10	+	klg
3L	7803268	7804707	s170	74	-	CG32369
X	13750315	13752027	s171	7	-	Pdcd4
2L	21616181	21616573	s173	2	-	CG2201
X	16744613	16745953	s174	17	-	CG9634
4	72320	75165	s176	2	+	pan
3R	16166535	16167265	s178	16	+	CG6006
X	10575389	10576156	s179	15	-	spri
2R	17275409	17362097	s180	233	+	mbl
2L	18209768	18211298	s182	3	-	CG42750
3L	27987737	27988702	s183	2	-	CG17514
X	8531524	8532464	s184	13	+	Nrg
X	2641124	2642093	s185	19	+	sgg
2L	5274018	5275780	s187	72	-	Bsg25D
4	1248302	1248836	s188	26	+	Caps
3L	15946907	15947579	s189	116	-	Pka-C3
2R	9231747	9232732	s190	48	-	hig
3R	19087404	19088300	s191	18	-	cdi
2L	21273323	21275806	s192	7	+	CG8671
2L	1741659	1742260	s195	6	+	CG17646
2R	13180989	13183234	s196	134	-	CG17724,seq
2L	20431923	20432729	s197	11	+	CG31688
2L	14195732	14197867	s202	5	-	Dyrk2
X	15392369	15400814	s203	44	-	Cngl
3R	5939363	5939938	s204	9	-	CG34113
3L	3593328	3594742	s206	4	+	Eip63E
4	992065	998705	s207	27	+	toy
4	992065	1004618	s209	12	+	toy
3R	10866528	10866976	s210	4	-	SelR
2R	6249411	6250852	s211	5	+	Pld
3L	23873609	23874431	s212	4	-	CG40470
X	3692952	3693932	s216	13	+	Mnt
3R	23806625	23808029	s217	22	-	CG33111
2L	8223824	8226606	s219	2	-	Pvr
3R	24687186	24691933	s220	5	+	slo
3R	9440680	9441665	s222	11	+	ps
2L	9233987	9235263	s223	11	+	tai
X	11395239	11400832	s224	6	+	dlg1
X	7662111	7663554	s228	31	+	ct
3L	8469409	8469691	s229	7	+	Gug
3R	4799691	4801991	s230	4	-	ctrip
2R	7947604	7948520	s231	24	-	CG14764
3R	4282673	4295700	s232	37	+	cpx
4	680439	681135	s233	6	+	CG11360
X	17720586	17721615	s234	7	+	CG42684
4	185826	186840	s237	33	-	CG2316
3L	8106015	8106949	s238	7	+	Ect4
X	16503989	16514184	s241	12	-	para
3L	547481	548067	s242	2	+	hipk
2L	8105691	8107880	s243	49	+	Bsg
3R	18008864	18010574	s245	81	+	cpo
3R	24045437	24046491	s246	5	-	Rox8
3L	5703924	5706573	s248	8	+	sif
3R	24590571	24591421	s250	7	+	mld
X	9643656	9644367	s251	6	-	l(1)G0232
X	13085595	13087140	s252	16	-	hep
2L	20903015	20903559	s253	15	-	CG43739,sky
2R	10128580	10129029	s254	28	+	gem
2L	2808979	2810643	s255	11	+	daw
2L	7234526	7234997	s257	3	-	Ndae1
3R	28235074	28235453	s258	4	+	CG34354
3L	1172757	1174607	s259	5	-	bab2
3L	7661980	7662890	s262	12	-	Ank2,CG44195
2R	7424184	7426239	s263	32	+	so
4	882960	903471	s264	13	-	unc-13
2R	4700388	4701261	s265	5	-	Nipped-B
X	8640359	8642867	s266	31	-	oc
3L	4324921	4325410	s271	6	-	Cip4
4	1247101	1265409	s272	17	+	Caps
X	22985304	22986568	s273	18	-	stnA,stnB
2R	9049879	9051151	s275	10	-	CG13743
2L	12240867	12241780	s279	7	+	aret
3R	21625164	21626850	s280	140	-	E2f1
X	9811787	9812156	s281	3	+	CG32698
2R	7725688	7729708	s287	19	-	CG18812
2R	22162904	22164989	s289	30	+	a
2R	14038709	14040779	s290	5	+	mam
3R	19189350	19190576	s291	3	+	CG31475
3R	10992904	10993605	s293	11	+	CG34114
3L	9660641	9664244	s294	99	-	fry
2R	5716648	5717766	s295	4	-	ap
3R	30800037	30800963	s296	36	-	wts
2L	21384454	21385397	s297	2	+	nrv3
X	13649376	13650067	s298	2	+	NFAT
3L	4390449	4391221	s299	2	+	slow
2R	20613064	20614933	s302	17	-	Hil
3L	9159609	9162974	s303	2	-	Rdl
X	15305828	15311216	s304	10	+	gce
2L	8283408	8284220	s307	2	-	Btk29A
2R	23642238	23643272	s313	39	+	retn
3R	14859308	14860067	s314	4	-	btsz
2L	1741659	1743779	s315	3	+	CG17646
2R	19628480	19629070	s317	9	-	sm
3R	30816874	30818207	s319	6	+	cindr
2R	14150225	14151926	s320	13	-	Rcd1
2R	4599268	4607320	s326	15	+	p120ctn
4	925082	926661	s327	6	-	eIF4G
2R	3918150	3933463	s328	4	-	uex
3R	6566134	6566877	s329	47	-	dpr11
3L	16148407	16148958	s330	3	-	CG5151
3R	6436724	6439007	s331	146	+	gpp
X	6128377	6132313	s332	8	-	Ca-alpha1T
X	8867548	8868224	s335	4	+	CG12075
X	15305828	15306579	s336	2	+	gce
2R	13185783	13187908	s337	13	-	CG17724,Kdm4B
X	22457426	22458260	s342	6	+	CG14619
3L	4180730	4182873	s343	18	-	Teh2
X	6644561	6645338	s344	6	+	pigs
2L	7040472	7041159	s346	7	+	milt
X	4349003	4349712	s348	7	+	norpA
X	22493480	22494275	s352	11	+	l(1)G0196
3R	15954157	15957919	s354	10	+	Sap47
3L	23889104	23890206	s356	2	-	CG40470
3L	462180	462558	s357	4	-	klar
3R	29845598	29847071	s360	5	+	Cad99C
3L	15910500	15911652	s362	13	-	sff
3L	9418343	9419271	s363	4	-	CG3967
3R	24687186	24687905	s370	2	+	slo
4	72320	99475	s371	4	+	pan
4	474959	477102	s372	2	-	Asator
3R	10014989	10015926	s375	13	-	Mical
3R	23217878	23219249	s377	4	-	cnc
4	281723	282738	s383	6	-	Syt7
2L	16557878	16559944	s387	65	+	CG42389
X	6630704	6631105	s388	2	+	pigs
2R	19158733	19159352	s389	2	+	ena
3L	17721808	17723285	s390	51	+	Ccn
2R	16759251	16760714	s391	7	-	unc-104
3L	20348941	20351730	s393	11	+	eRF1
2L	2323382	2327552	s396	48	+	eys
3L	25924295	25978150	s399	4	-	CG40178
3R	22314659	22315799	s400	15	-	CG34377
2R	14563010	14565073	s403	9	+	ttv
3R	14344224	14345184	s404	25	-	NK7.1
X	15097455	15101172	s406	25	+	Rab3-GEF
X	8223627	8224047	s407	4	+	sdt
3L	8469409	8469682	s408	3	+	Gug
2R	10848452	10849260	s409	19	-	CG30015
2R	7602431	7606244	s413	5	-	CG1358
X	9096765	9098413	s414	3	-	CG7766
2R	21929401	21930350	s417	4	+	Fili
2L	4987906	4991262	s418	40	+	CG34126
3R	6841234	6842214	s419	5	-	Scr
2L	21716324	21717672	s420	28	+	CG31619
2R	13184776	13187908	s421	15	-	CG17724,Kdm4B,seq
4	898392	909184	s422	2	-	unc-13
2L	18064633	18065730	s423	5	+	rdo
2L	10619879	10620635	s426	5	+	Trim9
4	524330	526520	s433	9	+	zfh2
3L	22777110	22778824	s436	3	+	SPoCk
2R	22555217	22556794	s437	116	-	px
3L	16715440	16716837	s438	15	+	Dab
3L	2524598	2541403	s439	10	-	Spn
3L	14199944	14201666	s440	3	+	nuf
X	21060491	21061557	s441	5	+	bves
2R	24591951	24592299	s443	5	+	pio
3L	19371085	19373583	s445	5	-	CG32206
3L	7656374	7661506	s446	46	-	Ank2,CG44195
2R	6032097	6032721	s447	7	-	SCAP
3R	14427036	14427761	s449	2	-	cv-c
X	289040	290596	s451	11	-	CG13375
2L	19409403	19410643	s452	5	-	Pax
2L	14196926	14197867	s454	3	-	Dyrk2
X	5351828	5353004	s455	33	+	SK
2R	13336951	13337348	s457	2	-	CR44206
2R	19216420	19218194	s459	3	+	hppy
3R	21603019	21603573	s460	2	-	InR
3R	14668865	14671803	s461	10	-	Meltrin
X	1413417	1414685	s464	58	+	futsch
2R	5997763	6001423	s466	33	+	Src42A
2L	5850830	5853258	s470	7	+	TrissinR
2R	21165558	21165874	s471	4	-	CG4266
4	529692	535880	s474	14	+	zfh2
3L	20854056	20856562	s475	3	-	CG32432
2L	4079503	4080022	s478	15	+	ed
3R	10193859	10204316	s479	4	+	Syn
X	18039084	18040383	s480	9	-	Sh
X	22984595	22986568	s481	14	-	stnA,stnB
4	480034	481704	s482	8	-	Asator
3R	19015790	19018483	s484	10	+	gukh
X	11814696	11815539	s486	15	-	CG1578
3R	20992240	20994423	s492	324	+	Calx
X	6128392	6132313	s493	7	-	Ca-alpha1T
2R	9507862	9511199	s494	6	+	brp
2L	19600857	19611626	s495	6	+	Lar
2R	9934318	9940953	s497	5	-	Mef2
2R	13871293	13874459	s498	18	-	shot
3R	18919422	18921319	s505	3	+	Xrp1
2L	21615102	21615676	s506	4	-	CG2201
3L	507974	508799	s514	14	-	klar
3R	16077113	16077537	s518	7	-	Mhcl
3L	11541777	11542834	s519	5	-	Mob2
3R	18009947	18010574	s521	36	+	cpo
2R	19459794	19460616	s523	2	+	par-1
4	996511	1004618	s524	5	+	toy
4	1117850	1121622	s525	4	-	Cals
3L	2728419	2729469	s527	4	-	Mrtf
3L	1784906	1789101	s528	27	-	alpha-Spec
2L	8664157	8665518	s530	15	+	Sema-1a
2L	4336449	4336957	s535	21	+	Atet
2L	8915353	8916053	s536	22	+	CG34398
3L	7602787	7603962	s540	14	+	CG33275
3L	4670117	4675947	s542	4	-	axo
2L	8928059	8928743	s543	4	+	CG34398
3R	4796488	4797697	s550	5	-	ctrip
X	15310377	15311216	s552	7	+	gce
X	10224918	10226655	s556	4	+	CG34408
2R	17351093	17352305	s557	9	+	mbl
3R	4093945	4100015	s559	4	+	CG42402
3R	4917396	4918131	s560	2	+	Cdep
2L	9555283	9556398	s562	22	-	jp
3R	10372148	10373205	s564	29	-	Rfx
X	22493480	22503740	s565	91	+	l(1)G0196
2R	9403706	9404458	s566	2	-	wun
4	1095575	1102099	s567	9	+	sv
3R	8833974	8835510	s569	17	-	pyd
3R	7864260	7868372	s570	25	-	CG17816
3L	1003395	1003821	s572	3	-	trio
2R	20958259	20958845	s573	7	-	hbn
3L	25873859	25874384	s577	3	-	CG40178
2L	22688005	22688609	s578	3	-	CG40006
3R	17966472	17967828	s581	46	+	cpo
3R	20287948	20291086	s582	69	+	cic
X	17553072	17554083	s583	2	-	CG43658
4	710916	714512	s585	4	+	ey
3L	14311860	14317337	s586	5	+	fz
3R	9943480	9943894	s588	5	+	Glut4EF
2R	6151829	6152550	s589	3	-	EcR
3R	14341221	14345184	s592	30	-	NK7.1
3R	7862918	7865761	s593	16	-	CG17816
2R	20313019	20313861	s596	15	-	CG13868
X	10060447	10061348	s597	3	-	CG15312
3R	30479118	30479780	s602	5	+	PH4alphaEFB
3R	4502438	4503725	s606	4	-	CG34357
3R	14427036	14433205	s607	6	-	cv-c
2L	4990307	4991262	s608	4	+	CG34126
3R	23792066	23795240	s610	7	+	mbc
3R	12107138	12108082	s611	11	+	dpr17
2R	7778474	7779885	s612	48	-	CG30497,CG45093
2R	13184776	13185175	s613	4	-	CG17724,Kdm4B,seq
2L	1061233	1062213	s615	9	-	S
3L	2443389	2461268	s618	2	+	CG45186
3L	2524598	2525718	s619	9	-	Spn
X	11381855	11383112	s620	3	+	dlg1
3R	7118957	7121753	s621	4	-	Alh
2R	7982640	7985451	s624	5	-	ACC
3L	4659479	4660409	s626	8	-	axo
3R	16512963	16514176	s628	12	+	CG42342
X	6118117	6126857	s629	18	-	Ca-alpha1T
2L	9732915	9733532	s630	6	-	Nckx30C
4	639014	644155	s631	9	-	CG9935
3R	31959034	31979619	s632	2	-	heph
3R	22173931	22174727	s633	7	+	SKIP
3L	14199944	14200807	s634	2	+	nuf
3L	21188786	21189972	s636	4	-	CG42337
2L	20334620	20336549	s637	3	+	spir
3R	13019341	13021642	s641	2	+	CtBP
3L	2434625	2436228	s646	5	+	CG45186
3L	7932300	7933234	s647	8	-	syd
X	3244734	3246685	s660	11	+	dnc
3R	4182061	4182927	s661	3	+	CG12581
X	21211079	21211799	s663	31	-	CG32521
3R	23626596	23627460	s666	51	-	CG31145
4	362303	366762	s671	5	+	Hcf
3L	12219977	12221282	s673	26	-	app
2L	5146992	5148882	s674	6	+	Msp300
X	13081512	13083098	s678	39	-	hep
2L	2793174	2798836	s681	12	-	Syt1
3L	14039047	14040594	s682	7	+	Hsc70Cb
2R	7469359	7470882	s690	3	-	Aldh-III
2R	17275409	17373161	s693	23	+	mbl
3L	18661356	18664820	s694	16	+	MYPT-75D
3L	4674955	4675947	s695	7	-	axo
X	7645779	7646979	s697	4	+	ct
X	5761168	5762681	s700	6	-	MAPk-Ak2
3R	13670644	13671524	s702	6	-	Task6
3L	310276	311285	s703	3	-	fwd
3R	26578720	26581022	s705	17	+	scrib
2L	6699764	6701944	s707	3	-	Tsp
4	1092258	1095832	s708	8	+	sv
3L	7624597	7625996	s709	12	+	CG33275
3R	9079744	9081022	s710	5	-	pum
2L	21727005	21727573	s712	14	+	CG31619
2L	12536274	12540900	s713	49	-	bun
3R	7101136	7102097	s717	14	-	Alh
2L	12351703	12362649	s718	4	+	bru-2
X	22866050	22868001	s719	2	+	CG42346
3R	4697190	4702411	s720	2	+	CG43427
X	10519347	10523564	s723	5	-	spri
2L	6699764	6700619	s724	3	-	Tsp
3L	20852578	20860426	s726	10	-	CG32432
2L	12536274	12537419	s732	12	-	bun
3L	4751963	4767056	s734	37	+	RhoGEF64C
2L	17657062	17659614	s737	19	-	CadN
2R	23665293	23672088	s739	20	+	Pde8
3R	4795736	4797067	s744	2	-	ctrip
3L	20074106	20076131	s745	83	-	sNPF-R
2L	2710498	2712136	s747	8	+	CG31690
X	19526840	19527834	s750	18	+	CoRest
X	15097455	15109893	s751	7	+	Rab3-GEF
3R	19760264	19761034	s753	2	+	GluClalpha
3R	12560400	12563119	s760	3	-	Octbeta2R
3R	5312988	5314305	s761	19	-	mtd
2R	22344713	22346709	s763	44	-	Liprin-gamma
X	6120234	6132313	s765	10	-	Ca-alpha1T
2R	9509887	9511199	s767	11	+	brp
3L	13985120	13986168	s775	4	-	CG17364
2L	16897487	16904712	s777	10	+	tweek
2R	10754908	10759915	s781	27	-	CG33144
2R	10294611	10296047	s787	2	+	CAP
4	996511	997883	s789	2	+	toy
3L	3767136	3769406	s794	15	-	CG32264
X	4349003	4353613	s796	3	+	norpA
2R	5201445	5204278	s799	2	-	Nipped-A
2R	17706353	17708045	s800	465	-	CG6424
X	20792354	20805983	s801	6	-	shakB
X	13276434	13282229	s802	2	-	HDAC4
4	94422	97975	s805	7	+	pan
3L	5771617	5774076	s808	17	+	scny
X	22502194	22503740	s810	3	+	l(1)G0196
3R	5334404	5336635	s816	214	-	mtd
X	11395239	11399816	s818	5	+	dlg1
3R	17057418	17058704	s819	25	+	Dad
X	17532850	17534656	s822	23	-	CG43658
2L	3499320	3504578	s823	16	-	tim
X	8208796	8210680	s829	7	+	sdt
3L	5672054	5673265	s837	9	+	sif
3L	20255897	20256638	s838	39	+	rdgC
3L	5162966	5167059	s846	4	-	shep
X	7662645	7663554	s848	7	+	ct
2L	4504776	4513761	s854	89	-	dp
4	521472	523104	s856	4	+	zfh2
3R	4534148	4538689	s860	10	-	CG34357
2L	12298567	12299394	s862	6	+	aret
2R	10989627	10991124	s866	6	-	luna
2R	22111327	22112588	s867	10	-	Vrp1
3L	25924295	25933410	s869	6	-	CG40178
3L	4655972	4675947	s874	3	-	axo
2L	10126000	10137559	s879	2	-	CG44153
3R	27232472	27233681	s883	28	-	CG31064
3R	14431973	14433205	s884	3	-	cv-c
3L	1781094	1789101	s886	2	-	alpha-Spec
X	10122055	10123204	s889	2	+	RhoU
3R	9440680	9446497	s891	6	+	ps
X	13985213	13986074	s894	4	-	mamo
X	1225433	1226282	s896	2	-	CG3638
2R	15735090	15737060	s899	55	+	CG30089
2R	13180989	13187908	s910	13	-	CG17724,Kdm4B,seq
3L	16068112	16077809	s917	2	+	Mbs
3R	8793103	8798046	s921	5	-	Pif1A,Pif1B
3R	17331017	17332709	s922	5	-	beat-IIa
3L	8947827	8949759	s925	6	-	CG43783,orb2
3R	18969418	18970288	s929	4	+	CG42613,CG43732
3R	30109294	30110618	s931	52	+	sima
3R	25889654	25890278	s932	4	+	Lnk
2R	7984880	7985451	s933	2	-	ACC
2L	3929306	3930035	s934	3	-	fred
3L	8093058	8099536	s938	2	+	Ect4
3L	7111063	7111801	s940	16	+	form3
3R	23081348	23082165	s941	4	-	CG13830
3L	8948882	8949759	s944	6	-	CG43783,orb2
X	6123388	6132313	s951	11	-	Ca-alpha1T
2R	12264742	12269435	s953	4	+	Cam
3L	2415390	2435132	s957	25	+	CG45186
3L	23029836	23032201	s958	12	+	nrm
3L	12379138	12379644	s965	36	-	Ncc69
3R	20797143	20798409	s967	4	+	Syp
3R	9444010	9446497	s969	4	+	ps
X	20487007	20491394	s971	4	-	RhoGAP19D
2R	12999276	13004383	s974	21	+	Su(z)2
2R	23484060	23485393	s975	2	+	CG43795
3L	505886	508799	s979	8	-	klar
2R	22338800	22341595	s984	5	-	Liprin-gamma
2L	12407184	12409623	s986	4	-	vir-1
X	12635731	12640839	s995	7	+	Tomosyn
X	14971098	14971798	s996	24	+	eag
X	21376119	21381063	s997	4	+	slgA
X	8999379	9002117	s998	27	+	rdgA
3R	26598576	26599293	s999	3	+	scrib
4	72320	95002	s1010	7	+	pan
3L	14864836	14870860	s1011	12	+	CG17839
3L	1283649	1288238	s1012	3	+	CG32333
2L	9272465	9272607	s1016	27	+	Ggamma30A
X	6483793	6485527	s1022	8	-	CG42340
3R	8388583	8402875	s1027	37	-	CG45263
X	15099812	15101172	s1031	62	+	Rab3-GEF
X	19464192	19466221	s1032	15	+	kek5
3R	26597646	26598712	s1034	2	+	scrib
3R	24691459	24699426	s1036	2	+	slo
3R	30824277	30826026	s1037	16	+	cindr
2R	16254421	16255431	s1039	2	-	CngA
2R	14683548	14684607	s1040	2	-	mspo
2L	14916099	14917484	s1044	2	-	CG42313
2R	17275409	17352305	s1047	57	+	mbl
2R	22878155	22880042	s1048	144	+	PIP5K59B
2R	14971729	14972756	s1049	6	+	ckn
2R	12447758	12449782	s1050	4	+	Dyb
3R	4799691	4800678	s1053	14	-	ctrip
2L	1741659	1746029	s1056	2	+	CG17646
2R	9527287	9530206	s1070	4	+	brp
3R	26045468	26045827	s1086	3	+	gro
2L	7655053	7656463	s1090	6	-	Slob
2L	9154658	9156594	s1098	2	+	CG32982
X	15503582	15506461	s1099	2	+	Gmap
2R	9505003	9509170	s1110	4	+	brp
2R	7638597	7640617	s1112	16	+	CG43340
3R	26661534	26663696	s1116	2	-	beat-VII
3R	5298201	5299573	s1117	13	-	mtd
2L	4865147	4866130	s1120	2	+	pog
2L	9126880	9135384	s1121	2	+	CG32982
2R	15662923	15664434	s1125	3	-	fus
2R	17351093	17362097	s1130	13	+	mbl
2R	17275409	17359557	s1132	41	+	mbl
3R	5201644	5203434	s1137	5	-	cno
3L	20859679	20860426	s1140	8	-	CG32432
2L	2323382	2324256	s1147	32	+	eys
3R	20963724	20967202	s1150	2	+	Atpalpha
3R	13019341	13025044	s1151	37	+	CtBP
2R	6792315	6797412	s1154	16	-	Epac
2R	10754908	10757544	s1155	71	-	CG33144
2L	4212416	4217976	s1159	19	-	ft
2L	18540628	18543715	s1161	5	-	Pde11
2R	21510866	21512177	s1163	7	+	MESK2
4	521472	524512	s1165	7	+	zfh2
4	918323	921199	s1167	5	-	eIF4G
3L	20190657	20192299	s1175	20	-	CG42674
X	7090133	7092170	s1180	21	-	Sxl
2L	17372564	17374748	s1186	2	-	Lrch
2R	22879561	22880218	s1188	12	+	PIP5K59B
4	1119936	1121622	s1189	5	-	Cals
3R	4467293	4468599	s1195	3	-	CG31523
3L	5162455	5167059	s1197	5	-	shep
3R	22602844	22605570	s1205	111	+	Efa6
3R	24694956	24699426	s1206	2	+	slo
X	16503989	16506439	s1215	4	-	para
2R	24882630	24883612	s1223	3	+	NKAIN
X	737168	741876	s1236	7	+	sdk
X	14997933	15000828	s1237	6	+	eag
3R	30571808	30573072	s1239	5	+	tmod
3R	13756375	13760362	s1240	5	+	CG34383
X	11971458	11972243	s1245	3	-	cac
2R	17808098	17809654	s1251	6	+	grh
3L	5659428	5675208	s1253	2	+	sif
2L	4854397	4874169	s1264	6	+	pog
X	7939687	7941414	s1265	4	+	CG42593
3R	29897299	29897645	s1270	4	+	CG31038
2R	14091992	14114296	s1271	3	-	Prosap
X	2450669	2452147	s1274	2	-	boi
X	1675318	1677317	s1277	6	-	CG32809
2L	4570478	4571085	s1278	2	-	dp
2R	22619804	22622300	s1282	15	+	CG33143
3L	21914775	21921327	s1289	2	+	mub
3L	11668194	11675665	s1298	35	-	CG32085
3R	29597240	29597473	s1310	7	+	alph
3R	4295128	4295700	s1311	2	+	cpx
3R	4698048	4702411	s1312	6	+	CG43427
2R	19537775	19538211	s1314	4	-	sm
X	8768055	8768942	s1317	4	-	Lim1
2L	11833259	11835651	s1322	9	-	Pde1c
3L	20260861	20262841	s1328	11	+	rdgC
3L	4789121	4792612	s1329	3	+	RhoGEF64C
3L	2439498	2446101	s1331	19	+	CG45186
3R	22314659	22318989	s1334	4	-	CG34377
3L	7163751	7168289	s1339	9	-	Dscam2
X	3781654	3785813	s1347	3	+	tlk
X	7660405	7663554	s1348	3	+	ct
2R	13067131	13068236	s1358	4	-	Drl-2
2R	9854510	9856210	s1361	6	-	CG1516
X	16486340	16504298	s1367	6	-	para
X	6111673	6115572	s1368	4	-	Ca-alpha1T
2R	19470596	19473967	s1376	4	+	par-1
4	515581	526520	s1378	2	+	zfh2
3L	1024203	1029623	s1394	8	-	trio
2R	10754908	10794484	s1404	66	-	CG33144
2R	13590599	13591878	s1405	25	-	CG45088,CG6191
2R	6928508	6930370	s1406	19	-	mim
2R	9267654	9272174	s1407	2	-	Pkn
2R	22878155	22880218	s1419	24	+	PIP5K59B
3L	21976294	21978374	s1430	4	+	CG7470
3R	11592366	11604283	s1432	12	-	Jupiter
3L	9660641	9671708	s1435	45	-	fry
2L	164158	175447	s1438	2	+	spen
2L	21712768	21717672	s1440	12	+	CG31619
2L	21253554	21256046	s1441	4	+	Hr39
3R	13757182	13757783	s1449	11	+	CG34383
3R	24677243	24687297	s1450	6	+	slo
2R	17071726	17072912	s1453	8	-	CG30460
X	7961176	7964949	s1460	7	-	sws
2R	16618803	16619689	s1468	4	+	CG5065
4	476962	481704	s1473	13	-	Asator
3L	11150872	11160932	s1475	9	+	CG32082
3L	20854604	20855291	s1486	2	-	CG32432
3R	15954157	15956307	s1496	4	+	Sap47
2R	8138937	8140149	s1499	10	-	Lpin
X	1683096	1684745	s1509	6	-	CG32809
X	15539405	15539926	s1511	5	-	Ac13E
2L	3916780	3919794	s1517	8	-	fred
2L	11778	17212	s1520	2	-	l(2)gl
2L	21616181	21618110	s1522	2	-	CG2201
3L	4764521	4767056	s1533	3	+	RhoGEF64C
3L	2509363	2510575	s1544	2	-	Spn
3R	22478079	22481126	s1560	18	+	Nrx-1
2R	9267654	9272707	s1572	14	-	Pkn
2R	5325803	5328028	s1591	2	+	sxc
2R	21510117	21512177	s1592	6	+	MESK2
4	1247101	1262579	s1596	8	+	Caps
3L	5734438	5736094	s1602	3	+	sif
2L	4074513	4080022	s1617	4	+	ed
2L	11366343	11369886	s1618	5	+	salr
2L	19168094	19171251	s1620	2	+	brat
X	6320488	6320998	s1623	4	+	CG15894
X	11680843	11684254	s1625	2	+	bif
3R	23978949	23979622	s1629	2	+	CG31140
2R	13869859	13882547	s1640	6	-	shot
X	6123388	6126857	s1646	14	-	Ca-alpha1T
X	15419962	15421628	s1648	5	-	Cngl
3R	29640228	29642263	s1666	13	-	Dop1R2
3R	26855572	26856297	s1667	3	-	Lerp
3L	20100602	20101665	s1672	5	-	CG14186
3L	9738892	9750299	s1676	2	-	CG42268
3L	12027021	12028878	s1677	2	-	rols
3L	4326983	4338182	s1680	2	-	Cip4
3L	1718705	1720169	s1681	3	-	drpr
2L	10619879	10623266	s1684	3	+	Trim9
X	12316763	12317405	s1691	2	+	Ten-a
3R	27667108	27668068	s1694	7	+	unc80
3R	21178277	21179390	s1698	5	+	SNF4Agamma
2R	13180989	13185175	s1704	2	-	CG17724,Kdm4B,seq
X	11962229	11969214	s1709	2	-	cac
2L	4530530	4548802	s1714	15	-	dp
2L	11833259	11838773	s1715	77	-	Pde1c
3L	14065615	14068927	s1738	4	+	CG32138
3L	23740160	23741084	s1744	2	+	CG17698
3R	17239477	17239907	s1749	4	-	beat-IIb
3L	3722155	3723105	s1754	16	-	CG32264
2L	8131286	8132194	s1766	2	+	CG8668
3R	14788056	14791252	s1775	49	+	jvl
2R	22338800	22342730	s1782	46	-	Liprin-gamma
X	9471998	9473266	s1793	2	-	mgl
2L	9869531	9878025	s1799	3	-	nAChRalpha6
2L	11802286	11803898	s1800	23	-	crol
2R	8347500	8348294	s1805	2	+	pdm3
3L	27146394	27156171	s1811	2	+	vtd
3L	16883918	16897628	s1822	3	+	Lmpt
3L	9342164	9345124	s1825	2	+	PGRP-LC
3L	2665910	2667058	s1837	12	-	Fife
3L	3780422	3781412	s1840	2	-	CG32264
3L	9667701	9671708	s1843	5	-	fry
3L	505886	514705	s1844	5	-	klar
2R	22338800	22345293	s1872	9	-	Liprin-gamma
2R	22757864	22777314	s1875	7	-	CG42260
2R	17527213	17529191	s1876	4	-	Patronin
2L	20661989	20664209	s1885	4	-	CG31678
2R	12485268	12486310	s1902	2	+	Dh44-R2
4	882960	885891	s1907	2	-	unc-13
3R	8397453	8402875	s1914	3	-	CG45263
3R	5293629	5299573	s1915	7	-	mtd
3R	29181158	29181872	s1917	2	-	CG14509
3R	8832141	8834949	s1918	4	-	pyd
3L	3767136	3781412	s1929	4	-	CG32264
2L	829456	830349	s1935	40	+	dock
X	7232363	7233229	s1943	3	+	CG9650
X	6605179	6631105	s1945	4	+	pigs
3R	24694956	24703307	s1947	3	+	slo
3R	24305200	24306883	s1951	39	+	crb
3R	31453310	31454764	s1954	4	+	Gprk2
X	10519347	10523561	s1970	4	-	spri
2L	7655544	7656463	s1977	6	-	Slob
2R	22262764	22263443	s1981	5	+	dve
3L	5703924	5717738	s1992	18	+	sif
3L	5659428	5673265	s1994	4	+	sif
3L	8585970	8588818	s1995	8	+	CG43078
3L	16980558	16985339	s1996	11	+	Exn
3R	23217878	23223120	s2000	4	-	cnc
2L	21710563	21717672	s2003	3	+	CG31619
2L	15578882	15580850	s2007	6	+	kek3
X	22493480	22498619	s2018	9	+	l(1)G0196
X	5396183	5398762	s2019	6	+	SK
3R	9432028	9439705	s2030	3	+	ps
3R	21154889	21155387	s2035	6	+	SNF4Agamma
3R	4680778	4702411	s2039	3	+	CG43427
2R	18557802	18561168	s2052	3	-	GEFmeso
2L	11798664	11800322	s2068	3	-	crol
2R	15456434	15457924	s2077	8	+	CG43729
4	1255841	1265409	s2087	4	+	Caps
3L	980950	986044	s2096	3	+	Glut1
3R	16072688	16077537	s2107	4	-	Mhcl
3R	8838391	8840614	s2110	3	-	pyd
X	22493480	22496861	s2139	2	+	l(1)G0196
X	12643872	12644767	s2145	7	+	Tomosyn
3R	26584299	26590717	s2161	11	+	scrib
2R	16755886	16758402	s2163	4	-	unc-104
2R	18636142	18638617	s2165	2	-	CG30122
2R	14904072	14905953	s2167	8	-	CG10249
X	10510335	10519777	s2176	3	-	spri
2R	13706434	13707198	s2190	19	+	fas
2R	10131621	10134017	s2192	6	+	gem
4	619636	621872	s2206	3	+	Eph
3R	17777947	17780786	s2221	4	-	CG43102
3R	10004655	10015926	s2223	3	-	Mical
3L	14125085	14126198	s2231	2	-	Sox21b
3L	6738703	6739921	s2235	8	-	dikar
2L	4303335	4308859	s2249	4	+	tutl
2L	19907761	19910432	s2256	3	+	sick
X	6555865	6585950	s2261	6	+	CG34417
X	10699256	10701121	s2262	28	+	X11Lbeta
X	5784439	5786121	s2264	2	+	CG42699
X	12285500	12287054	s2265	4	+	Ten-a
3R	9432028	9446497	s2272	28	+	ps
3R	10193859	10196912	s2276	4	+	Syn
3R	20752345	20753759	s2278	3	+	CG42322
3R	20211080	20213914	s2280	13	+	Nlg4
2R	16761667	16763340	s2295	4	-	unc-104
2R	19349252	19349911	s2296	6	-	Rgk1
2R	6929072	6930098	s2299	4	-	mim
2L	4496246	4513761	s2318	40	-	dp
2R	18748050	18748941	s2326	2	+	Hs3st-A
2R	15138101	15140095	s2331	24	+	chn
2R	7638597	7648697	s2334	4	+	CG43340
4	1092258	1102099	s2344	5	+	sv
4	1095575	1095832	s2346	2	+	sv
3L	21976294	21977630	s2375	4	+	CG7470
3R	8838391	8842839	s2382	49	-	pyd
3R	8832141	8835510	s2385	5	-	pyd
3R	7603103	7605468	s2392	6	-	CG34127
3L	14507613	14513270	s2402	4	-	bbg
3L	11179529	11196875	s2404	2	-	GlcAT-P
3L	2509363	2511763	s2409	2	-	Spn
X	4354470	4357880	s2427	5	+	norpA
X	12316763	12319427	s2430	15	+	Ten-a
X	17188991	17193035	s2432	6	+	baz
X	12273934	12295684	s2439	22	+	Ten-a
3R	9439345	9441665	s2446	5	+	ps
3R	19763597	19766647	s2452	2	+	GluClalpha
3R	5591928	5592780	s2453	3	+	Vha26
2R	18474586	18477023	s2461	3	-	CG30116
2R	9265489	9272707	s2465	9	-	Pkn
2R	10325189	10330074	s2466	4	-	CG42732
X	7090133	7092122	s2490	8	-	Sxl
2L	6697009	6701944	s2504	2	-	Tsp
2L	9551716	9556398	s2505	2	-	jp
2L	3634238	3640517	s2507	4	-	for
2R	8069870	8072778	s2519	5	+	lig
2R	5846592	5847470	s2521	3	+	dpr12
4	480034	480691	s2542	2	-	Asator
3L	23029836	23034387	s2547	5	+	nrm
3L	9955380	9961786	s2551	4	+	CG34356
3L	7616107	7617602	s2553	5	+	CG33275
3L	18662623	18664820	s2554	16	+	MYPT-75D
3R	23622370	23627460	s2570	9	-	CG31145
3R	27644404	27645410	s2575	12	-	tau
3R	23622370	23632186	s2579	7	-	CG31145
3L	9737128	9738278	s2586	4	-	CG42268
3L	4671825	4675947	s2594	71	-	axo
2L	5154247	5155849	s2610	6	+	Msp300
2L	18383401	18384893	s2611	2	+	Fas3
2L	951586	953510	s2612	6	+	CG4341
X	11823282	11827017	s2623	4	+	rudhira
X	742529	746115	s2632	3	+	sdk
3R	26578720	26590717	s2639	10	+	scrib
3R	7174110	7175396	s2640	4	+	sas
3R	4622508	4628349	s2642	8	+	5-HT2A
3R	5673489	5676560	s2646	14	+	Atg17
2R	15232310	15236505	s2653	2	-	Fs
2R	22344713	22345293	s2654	2	-	Liprin-gamma
2R	22757864	22759405	s2656	3	-	CG42260
2R	13871293	13882547	s2660	2	-	shot
X	10254002	10255590	s2677	12	-	Hk
4	713857	717929	s2748	2	+	ey
3L	2434625	2435132	s2763	14	+	CG45186
3L	8187478	8188580	s2769	4	+	Atg18a
3R	18306618	18309536	s2787	4	-	PKD
3R	11592366	11593766	s2789	2	-	Jupiter
3L	3767136	3803454	s2801	10	-	CG32264
3L	15867265	15870807	s2806	7	-	pHCl
3L	13886079	13889679	s2809	6	-	dysc
3R	4081368	4085578	s2841	2	+	CG42402
X	8235588	8237428	s2842	34	+	sdt
X	8204172	8210680	s2854	2	+	sdt
X	728550	731186	s2858	2	+	sdk
3R	6354913	6357340	s2870	2	+	Pak
3R	19590123	19593123	s2874	5	+	Dys
3R	15954157	15955205	s2885	11	+	Sap47
3R	22603463	22605570	s2890	7	+	Efa6
2R	22338800	22346709	s2908	5	-	Liprin-gamma
2R	14091992	14092501	s2912	2	-	Prosap
X	19340502	19344150	s2917	5	-	nAChRalpha7
X	2477476	2484759	s2918	16	-	trol
X	12812169	12832340	s2920	4	-	Pde9
2L	3638938	3640517	s2954	28	-	for
2L	3495479	3504578	s2956	2	-	tim
2R	10706307	10717401	s2975	4	+	stan
2R	17275409	17351264	s2976	6	+	mbl
2R	10430533	10431915	s2977	3	+	RanBPM
2R	7424184	7425280	s2979	5	+	so
4	478537	481704	s3007	5	-	Asator
3L	2434625	2439830	s3020	3	+	CG45186
3L	8561358	8569001	s3025	14	+	rhea
3L	20510029	20510779	s3028	3	+	CG32425
3L	8463003	8469682	s3035	3	+	Gug
3R	8833974	8842839	s3055	13	-	pyd
3R	13431668	13433454	s3056	4	-	yrt
3R	14341221	14350003	s3057	10	-	NK7.1
3R	5295640	5299573	s3064	2	-	mtd
3R	9213759	9218763	s3070	2	-	pum
X	19509817	19515644	s3136	7	+	CG14200
X	14993445	15000828	s3140	2	+	eag
X	13031714	13032916	s3145	18	+	rad
X	15892827	15902332	s3149	7	+	shi
3R	18008867	18010574	s3162	5	+	cpo
3R	26566360	26598712	s3165	4	+	scrib
3R	19415632	19416388	s3186	2	+	CG31221
2L	16344425	16349472	s3257	2	-	chif
2R	12999798	13004383	s3296	6	+	Su(z)2
2R	19229423	19238434	s3300	3	+	cora
2R	10430879	10431915	s3301	2	+	RanBPM
4	1233128	1246196	s3314	3	+	Caps
3L	7532671	7535644	s3342	3	+	lqf
3L	14230175	14231325	s3343	2	+	nuf
3L	21419606	21420689	s3352	4	+	rgn
3R	23209341	23223120	s3359	3	-	cnc
3R	9474716	9475840	s3372	2	-	CG16779
3R	5292639	5296635	s3388	4	-	mtd
3L	7666165	7693855	s3412	2	-	Ank2
3L	20277183	20280147	s3415	2	-	gogo
3L	4642676	4647024	s3423	5	-	axo
2L	21382018	21385397	s3432	5	+	nrv3
2L	6612484	6613278	s3436	4	+	CG11050
2L	13272233	13274376	s3446	2	+	CG44085
X	2671120	2673618	s3460	13	+	sgg
3R	24693771	24706304	s3495	5	+	slo
3R	26566360	26590717	s3506	4	+	scrib
3R	22480795	22481126	s3509	15	+	Nrx-1
3R	17864369	17866196	s3514	3	+	tinc
3R	19756053	19764413	s3518	2	+	GluClalpha
2R	14763830	14768370	s3569	2	-	Spred
X	5641892	5643449	s3576	3	-	CG42492
X	15410831	15421628	s3578	5	-	Cngl
X	11954098	11977044	s3583	3	-	cac
X	6723379	6724382	s3586	3	-	CG3168
X	13883235	13885500	s3591	5	-	mamo
2L	3080650	3098065	s3614	2	-	toc
2L	23003746	23005686	s3632	4	-	Cht3
2R	14315236	14329814	s3647	6	+	Shroom
2R	15452856	15464686	s3656	6	+	CG43729
2R	23456182	23457865	s3661	4	+	CG43795
3L	17530808	17539727	s3739	3	+	Nedd4
3L	7038004	7045355	s3741	11	+	Mp
3L	973822	986044	s3759	15	+	Glut1
3R	27643814	27645410	s3784	2	-	tau
3R	20700094	20700885	s3785	2	-	Oamb
3R	8393330	8402875	s3793	8	-	CG45263
3R	16072688	16073402	s3805	3	-	Mhcl
3R	29316503	29317511	s3809	6	-	Cnx99A
3L	3721536	3722522	s3849	2	-	CG32264
3L	15927735	15928928	s3867	3	-	Pka-C3
X	12648536	12649182	s3935	2	+	Tomosyn
X	11387771	11396103	s3951	6	+	dlg1
X	14993445	14998133	s3956	4	+	eag
3R	10291099	10294318	s3964	2	+	CG43143
3R	26576356	26579281	s3973	3	+	scrib
3R	24590571	24620104	s3975	2	+	mld
3R	16550206	16556324	s3995	2	+	CG42342
2R	22340576	22345293	s4048	2	-	Liprin-gamma
X	12806897	12832340	s4091	4	-	Pde9
X	18713356	18713950	s4097	2	-	CCKLR-17D1
X	14793125	14796122	s4105	2	-	rut
2R	9522937	9524293	s4188	6	+	brp
2R	21303884	21308548	s4203	3	+	CG42672
3L	27292881	27332346	s4261	5	+	Dbp80
4	1243476	1250883	s4264	2	+	Caps
2R	926734	929292	s4305	7	-	CG40498
3L	21068713	21071062	s4352	9	+	siz
3L	2434625	2446101	s4382	5	+	CG45186
3R	17497354	17498548	s4387	3	-	Dscam3
3R	25744683	25747233	s4420	7	-	LpR1
3R	16087764	16091090	s4422	13	-	Mhcl
3R	13243218	13246654	s4425	8	-	Ace
3L	2607692	2612003	s4544	2	-	Pxn
2L	11366343	11372722	s4560	55	+	salr
2L	2338379	2347179	s4563	20	+	eys
2L	19925382	19929354	s4579	4	+	sick
X	16656384	16660642	s4615	5	+	r
X	5221240	5225999	s4621	4	+	CG15465,rg
3R	22603463	22607040	s4687	3	+	Efa6
3R	9432028	9441665	s4695	2	+	ps
3R	13019341	13025029	s4704	14	+	CtBP
3R	28705534	28706839	s4717	5	+	htt
2R	9775738	9780256	s4760	7	-	CG1688
2R	9775738	9777206	s4768	2	-	CG1688
X	16486379	16506439	s4854	2	-	para
2L	2792194	2793908	s4920	6	-	Syt1
2L	11835089	11838773	s4925	2	-	Pde1c
2L	3124014	3127790	s4926	14	-	toc
2L	227371	228281	s4933	2	-	kis
2R	16038051	16040259	s4991	2	+	SP2353
2R	8752408	8754933	s5000	5	+	CG8740
2R	9507862	9530206	s5006	2	+	brp
2R	19118118	19119483	s5011	2	+	5-HT1A
2R	22280666	22281219	s5017	4	+	dve
2R	13706434	13726278	s5047	4	+	fas
4	537174	537760	s5137	2	+	zfh2
4	1080256	1083273	s5160	2	-	Actbeta
3L	11159296	11160932	s5216	2	+	CG32082
3L	5703924	5728642	s5234	3	+	sif
3L	16066022	16070570	s5236	9	+	Mbs
3L	17729583	17738926	s5238	2	+	Ccn
3L	9944476	9946234	s5257	3	+	CG34356
3L	10584815	10585539	s5263	3	+	A2bp1
3L	11222617	11224224	s5300	6	+	CG42671
3R	14523153	14530230	s5341	3	-	Pde6
3R	11798728	11802335	s5367	8	-	ClC-a
3R	6542570	6566877	s5380	6	-	dpr11
3R	17878777	17886541	s5406	3	-	Rim
3R	31160957	31166459	s5410	17	-	stops
3L	2678537	2684688	s5523	2	-	Fife
3L	11653917	11675665	s5550	3	-	CG32085
3L	443219	451771	s5564	9	-	klar
2L	16976489	16986150	s5688	7	+	beat-IIIb
2L	3678210	3684633	s5695	2	+	CG34340
2L	2495373	2495888	s5736	2	+	oaf
2L	5188116	5203742	s5769	3	+	Msp300
X	5233411	5240382	s5835	2	+	CG15465,rg
3R	24677243	24695417	s5950	4	+	slo
3R	16295668	16298550	s5964	2	+	gish
3R	9432031	9446497	s5976	4	+	ps
3R	18008864	18011255	s5982	5	+	cpo
3R	20746774	20750354	s5994	3	+	CG42322
2R	9769008	9780256	s6094	5	-	CG1688
2R	13916853	13934182	s6103	3	-	shot
2R	15525014	15527462	s6105	3	-	Khc-73
2R	9258839	9267976	s6109	25	-	Pkn
2R	4336376	4379155	s6125	8	-	Gprk1
X	4136568	4149551	s6214	2	-	Fas2
X	6111673	6120349	s6240	3	-	Ca-alpha1T
X	6126244	6132313	s6280	2	-	Ca-alpha1T
2R	13706434	13719215	s6438	8	+	fas
2R	7639703	7648697	s6443	10	+	CG43340
2R	7647305	7648697	s6466	2	+	CG43340
2R	18954977	18957492	s6491	3	+	sano
2R	14038032	14040779	s6504	20	+	mam
2R	19466155	19470338	s6635	3	+	par-1
2R	20464618	20468422	s6736	2	+	CG12484
3L	7351268	7352733	s7053	3	+	qm
3L	2402554	2406599	s7059	6	+	CG45186
3L	20510029	20512385	s7098	3	+	CG32425
3L	5667821	5676948	s7110	2	+	sif
3L	5703924	5726594	s7125	4	+	sif
3L	7616107	7625996	s7208	4	+	CG33275
3L	12696499	12697003	s7281	3	+	mirr
3R	31160957	31163635	s7361	17	-	stops
3R	31163539	31166459	s7373	6	-	stops
3R	5181056	5183983	s7377	3	-	cno
3R	5876076	5878825	s7396	2	-	CG34113
3R	12515143	12518319	s7402	4	-	Octbeta3R
3R	6538306	6566877	s7447	9	-	dpr11
3R	5292639	5314305	s7472	3	-	mtd
3R	23913795	23920846	s7474	2	-	sba
3R	8864785	8865299	s7521	53	-	pyd
3L	20272986	20280147	s7826	2	-	gogo
3L	9843231	9845439	s7879	3	-	RasGAP1
3L	12215617	12221282	s7894	5	-	app
3L	16529626	16530656	s7917	12	-	CG43373
2L	2323382	2341094	s8225	5	+	eys
2L	4303335	4308426	s8237	2	+	tutl
2L	20334080	20340112	s8249	2	+	spir
2L	2338379	2341094	s8256	7	+	eys
2L	2323382	2347179	s8284	5	+	eys
2L	10619879	10625343	s8346	3	+	Trim9
X	11823282	11824478	s8525	3	+	rudhira
X	16374925	16376340	s8536	2	+	Fur2
X	4894617	4899452	s8547	2	+	CG42594
X	12316763	12322459	s8590	4	+	Ten-a
X	13767786	13773978	s8591	8	+	rdgB
X	14986272	14998133	s8601	2	+	eag
X	5228326	5238267	s8607	5	+	CG15465,rg
X	12285500	12289175	s8753	3	+	Ten-a
3R	20991574	20994423	s8860	5	+	Calx
3R	22602195	22605570	s8865	7	+	Efa6
3R	15385075	15388910	s8871	3	+	Rbp
3R	16625968	16632768	s8935	2	+	Fas1
3R	15951601	15955205	s8937	4	+	Sap47
3R	30109294	30112352	s8941	19	+	sima
3R	18171528	18177048	s8975	2	+	PP2A-B'
3R	9432028	9437118	s9057	5	+	ps
3R	24616050	24621113	s9107	3	+	mld
3R	24305200	24308728	s9189	2	+	crb
3R	22278351	22278755	s9204	2	+	SKIP
2R	24400199	24401444	s9295	2	-	slik
2R	24383240	24385048	s9304	2	-	mAChR-A
2R	24422908	24426001	s9305	5	-	prom
2R	14947641	14949424	s9330	3	-	aPKC
2R	4336376	4351218	s9336	2	-	Gprk1
2R	22565694	22566689	s9373	18	-	dnr1
2R	17522852	17528852	s9398	2	-	Patronin
X	10241417	10242880	s9750	4	-	Hk
X	12563081	12566836	s9754	2	-	CG43921
X	18637412	18640410	s10028	2	-	Rip11
2L	11817352	11832787	s10056	17	-	Pde1c
2L	2065610	2067160	s10121	2	-	dpr3
2L	3502415	3506756	s10128	2	-	tim
2L	3916780	3989800	s10162	2	-	fred
2R	9505003	9511199	s10451	2	+	brp
2R	18699304	18701485	s10527	9	+	Sik3
2R	22627805	22628557	s10577	10	+	CG33143
2R	15452856	15466773	s10615	3	+	CG43729
2R	18692040	18701485	s10730	6	+	Sik3
2R	15732067	15737060	s11082	3	+	CG30089
2R	14325849	14329814	s11478	16	+	Shroom
2R	16038051	16041711	s11826	8	+	SP2353
4	882616	903471	s13634	4	-	unc-13
4	1059100	1059836	s13798	2	-	Zyx
3L	5673066	5731636	s14214	2	+	sif
3L	7602787	7603489	s14285	4	+	CG33275
3L	7602787	7617602	s14286	4	+	CG33275
3L	141769	143217	s14329	4	+	Pdk1
3L	13487562	13487730	s15996	17	+	Tgi
3R	13697834	13699423	s16555	3	-	f-cup
3R	7098318	7099522	s16648	8	-	Alh
3R	8784439	8793367	s16718	5	-	Pif1A,Pif1B
3R	5291989	5335060	s16924	2	-	mtd
3R	8391286	8402875	s17014	3	-	CG45263
3R	7858937	7868372	s17061	2	-	CG17816
3R	5294061	5296635	s17492	3	-	mtd
3R	17877066	17884682	s17830	7	-	Rim
3R	8388583	8393489	s18180	4	-	CG45263
3R	23897062	23921709	s18923	3	-	sba
3R	23622370	23635321	s19793	2	-	CG31145
3L	13889548	13892080	s19980	4	-	dysc
3L	9665555	9671708	s20032	19	-	fry
3L	1661108	1664021	s20114	2	-	CG7971
3L	11818087	11818907	s20144	9	-	CG5946
3L	13890814	13892080	s22037	6	-	dysc
3L	9634686	9664244	s22107	3	-	fry
2L	14062170	14069006	s23016	2	+	nAChRalpha5
2L	13473805	13476433	s23082	2	+	CG42784
2L	5188116	5202302	s23730	6	+	Msp300
2L	21711080	21717672	s24404	12	+	CG31619
X	5228326	5243486	s25169	2	+	CG15465,rg
X	12276511	12291845	s25186	8	+	Ten-a
X	5233441	5240382	s25276	2	+	CG15465,rg
X	12312791	12322459	s26087	2	+	Ten-a
X	13771127	13773978	s26929	4	+	rdgB
X	14995792	15000828	s27475	2	+	eag
3R	4627905	4630521	s28021	2	+	5-HT2A
3R	28719709	28727699	s28551	2	+	htt
3R	22480774	22481126	s28767	4	+	Nrx-1
3R	15385105	15390102	s29757	2	+	Rbp
3R	12918443	12931784	s29883	8	+	beat-Vb
2R	9047657	9048537	s30453	2	-	CG13743
2R	24416677	24419276	s30534	2	-	prom
2R	15951157	15956807	s30549	3	-	Strn-Mlck
2R	16755886	16760714	s30659	2	-	unc-104
2R	15874322	15879132	s30692	3	-	sli
2R	22342520	22345293	s32214	5	-	Liprin-gamma
2R	18469501	18470976	s32482	2	-	CG30116
X	2478422	2492420	s33268	4	-	trol
X	16487882	16504298	s33285	2	-	para
X	12783088	12783589	s34256	2	-	CG32647
X	6137786	6191528	s34275	2	-	Ca-alpha1T
2L	11817352	11818849	s36055	8	-	Pde1c
2L	7646942	7656463	s36162	5	-	Slob
2L	11835089	11835651	s36205	2	-	Pde1c
2L	17718915	17721104	s37298	6	-	CadN
2L	11802370	11803898	s37802	2	-	crol

## Sheet: TableS7.highlyexpressed.circRNA
Table S7: 315 circRNAs in photoreceptors (>=6 counts total per circRNA).
These circRNAs used for high density scatterplot comparing changes in circRNA CPM to host gene RPKM (Figure 5E), boxplots (Figure S13) and for differential expression analysis (Figure 5B,C).
Gene symbol	circRNA ID	AvgCPM_day10	AvgCPM_day20	AvgCPM_day25	AvgCPM_day30	AvgCPM_day40
CG32082	s38118	0.030957	0	0.0190921	0.0453819	0.0856872
CG14562	s38119	0.0414681	0	0.0240987	0.0942379	0.140975
CG45782	s38120	0.0311249	0.067487	0.0547318	0.0990421	0.0710787
pyd	s38121	0.0828636	0.0558051	0.0190921	0.0536602	0.0616635
pyd	s38122	0.0413955	0.0485574	0.0999619	0.0763512	0.0944163
rad	s38126	0.030957	0.0737484	0.0306331	0.0632686	0.069221
CG45782	s38130	0.0410822	0.0607312	0.0562597	0.121733	0.11844
pyd	s38131	0.0518339	0.0388454	0.0306331	0	0.0819717
Appl	s38132	0.0415633	0.0916943	0.135557	0.175393	0.0603019
kuz	s38133	0.0315333	0.00872574	0	0	0.0473612
Rim	s38139	0.041636	0.00872574	0.00954605	0.0680728	0.0668672
CG6357	s38181	0.0103432	0.0470793	0.0256266	0.0584644	0.100982
PhKgamma	s38191	0	0	0.0240987	0.0405777	0.0663711
mbl	s1	2.41721	2.27817	2.72473	2.96565	3.20932
Dbp80	s2	0.0517161	0.0543269	0.085832	0.13962	0.0856872
CaMKI	s3	0.0413002	0.0645308	0.0708123	0.0859596	0.165685
scro	s4	0.083272	0.0805042	0.0994505	0.180197	0.0645134
laccase2	s5	0.176166	0.174171	0.294279	0.517902	0.48954
PlexA	s6	0.560707	0.467839	0.592548	0.818502	0.873781
uex	s7	0.0831041	0.0665008	0.0773468	0.0763512	0.0682289
uex	s9	0.196444	0.146021	0.117482	0.306735	0.186173
2mit	s10	0.798423	0.68331	0.661877	0.77445	0.722652
Ank2,CG44195	s12	0.0727609	0.0727621	0.17073	0.157507	0.167163
Haspin	s13	0.0516435	0.0553107	0.0853649	0.126537	0.0650095
p120ctn	s14	0.030957	0.0199158	0.00653449	0.0811554	0.0341144
Lin29	s15	0.083272	0.0936668	0	0.0859596	0.0603019
MFS17	s18	0.156537	0.114564	0.132079	0.0942379	0.0746042
CG17684	s20	0.123946	0.0276553	0.00954605	0.0942379	0.076958
pan	s21	0.0417087	0.0582694	0.0190921	0.0357735	0.0475512
unc-13	s22	0.072593	0.0737484	0.0989453	0.220775	0.214408
CG11155	s23	0.0207817	0.0363811	0.0436578	0.103846	0.0428436
ps	s25	0.0621771	0.0587613	0.0356397	0.0357735	0.088041
Wbp2	s26	0.0415633	0.0660089	0.10344	0.071547	0.160977
sxc	s27	0.165968	0.133496	0.140141	0.189806	0.0668672
Caps	s28	0.134843	0.164599	0.148115	0.207693	0.287957
Nipped-B	s29	0.0206138	0.0475712	0.0642779	0.116929	0.0447013
pan	s32	0.0410822	0.00971199	0.00954605	0.0632686	0.0174583
foxo	s37	0.0207817	0.0174515	0.0145526	0.0584644	0.0428436
Parp	s38	0.0205411	0.0470793	0.0386513	0.0990421	0.0604919
Sema-2b	s39	0.0411549	0.00971199	0	0	0.0258814
dlg1	s40	0.321184	0.448061	0.734678	1.06197	1.50307
Pkn	s41	0.985077	0.811388	1.2966	1.45947	1.48572
Eps-15	s45	0.0725204	0.0936642	0.0562597	0.134816	0.0216698
Cals	s49	0.030957	0.0757209	0	0.0226909	0.0494089
CG33298	s51	0.0414681	0.0199158	0.0502366	0.125207	0.29278
CG17816	s52	0.0413955	0.0592557	0.0868929	0.0763512	0.076958
Pdk1	s53	0.041636	0.107813	0.0567268	0.220775	0.159616
Ect4	s55	0.0208543	0.0480656	0.0240987	0.0584644	0.100486
Caps	s57	0.103477	0.126743	0.178237	0.0942379	0.179797
Ank2,CG44195	s58	0.030957	0.0199158	0.0336447	0.0942379	0.129217
dlg1	s60	0.196875	0.274245	0.346549	0.58117	0.507874
CrebB	s66	0.113653	0.0645308	0.157705	0.113455	0.11825
CG32082	s67	0.0829363	0.0184377	0.0286382	0.0584644	0.0386321
Acsl	s68	0.0207817	0.00971199	0.00954605	0	0.057642
scrib	s73	0.0828636	0.199505	0.191394	0.243466	0.284241
CG42674	s76	0.041636	0.0587613	0.0286382	0.0536602	0.0235276
CG33144	s77	0.175662	0.179097	0.183288	0.167115	0.15627
Pde9	s78	0.0418766	0.0480656	0.0336447	0.0942379	0.0364682
Atf3	s79	0.0415633	0.0398317	0.0532482	0.116929	0.145989
fwd	s82	0.155266	0.181072	0.21036	0.477324	0.476979
mGluR	s83	0.0206138	0.0456012	0	0.0990421	0.0774541
pum	s84	0.0208543	0.0184377	0.0823534	0.13962	0.124509
l(2)41Ab	s85	0.0102706	0.00971199	0.0321611	0.0632686	0.0621596
MFS17	s86	0.0411549	0	0.0417071	0.0178867	0.0216698
sfl	s90	0.0102706	0.0398317	0.0738239	0.0763512	0.213162
ctrip	s92	0.103958	0.00872574	0.0336447	0.157507	0.0861832
zfh2	s97	0.134121	0.144194	0.202847	0.180197	0.167353
CG9935	s102	0.467091	0.267484	0.34706	0.297126	0.404117
mura	s103	0.0105111	0	0	0.0405777	0.0560903
CG17816	s104	0.300162	0.248065	0.313371	0.446355	0.572884
Spn	s105	0.0934474	0.0961286	0.0883765	0.103846	0.0581381
bnl	s108	0.0417087	0.0102039	0.0903715	0.108651	0.113732
CG43729	s109	0.330637	0.272275	0.315878	0.418859	0.537355
kis	s110	0.165822	0.13202	0.144636	0.256549	0.203135
Eip93F	s111	0.0829363	0.0271635	0.0497252	0.202888	0.135402
Caps	s113	0.0727609	0.153412	0.0899044	0.0584644	0.105499
pan	s114	0.0413228	0.0480656	0.0567711	0.0584644	0.0322567
CG17159,CG17162	s119	0.0725204	0.0645308	0.0934274	0	0.107853
CG42402	s121	0.0730741	0.0184377	0.0145526	0.0907638	0.0746042
CG43739,sky	s123	0.0311976	0.00872574	0.0547318	0.0405777	0.0386321
kuz	s124	0.0517387	0.019424	0.0532039	0	0.0447013
Spn	s127	0.0519066	0.0839548	0.0527368	0.0178867	0.0433397
Ca-alpha1D	s128	0.0311249	0.0174515	0.0401792	0.0405777	0.0428436
Sesn	s133	0.0315333	0.00872574	0.0256266	0.0453819	0.0346105
CG42540	s141	0.0624903	0.0674895	0.0924489	0.170589	0.0819717
vtd	s142	0.0522198	0.0271635	0.0743353	0.0584644	0.0687249
Gprk1	s143	0.051666	0.067487	0.11447	0.0763512	0.154908
CadN	s146	0.072593	0.0854329	0.213921	0.220775	0.213352
RhoGEF64C	s150	0	0.00872574	0.00653449	0.0405777	0.0687249
CG44153	s151	0.0207817	0.0281497	0.0240987	0.0178867	0.0404898
cact	s155	0.0417087	0.0567913	0.112987	0.152702	0.152554
Asator	s156	0.0102706	0.00872574	0.0190921	0.0811554	0.0732426
Caps	s159	0.311394	0.232435	0.306287	0.345982	0.294406
ps	s163	0.14569	0.256299	0.246593	0.6335	0.675164
CG8671	s168	0.0620092	0.0490518	0.101401	0.130011	0.088041
CG32369	s170	0.082623	0.0625583	0.094911	0.274435	0.395504
CG9634	s174	0.0311976	0.0383536	0.047225	0.0178867	0.0299029
CG6006	s178	0	0.0174515	0.013069	0.0990421	0.0798079
mbl	s180	0.455954	0.475576	0.487624	0.610809	0.619443
sgg	s185	0.0617687	0.00971199	0.0431908	0.0990421	0.0317606
Bsg25D	s187	0.0932294	0.0926805	0.215404	0.266157	0.233228
Caps	s188	0.0105111	0.084941	0.0451858	0.0357735	0.11293
Pka-C3	s189	0.114061	0.157701	0.268652	0.548871	0.375691
hig	s190	0.0937606	0.140254	0.107469	0.0763512	0.0949124
cdi	s191	0.0206138	0	0.0145526	0.0357735	0.138748
CG17724,seq	s196	0.134915	0.229627	0.272725	0.513097	0.448744
CG31688	s197	0.0310522	0.0174515	0.0145526	0.0357735	0.0317606
Cngl	s203	0.103382	0.0824767	0.122488	0.0536602	0.143519
toy	s207	0.0518339	0.0373673	0.0276216	0.144424	0.0838294
Mnt	s216	0.0206865	0.0174515	0.0145526	0	0.0875449
CG33111	s217	0.0829363	0.0470793	0.00653449	0.0680728	0.0346105
ct	s228	0.0623225	0.019424	0.0708123	0.13962	0.0962741
CG14764	s231	0	0.0368755	0.0291052	0.0763512	0.133544
cpx	s232	0.030957	0.0567913	0.0612663	0.103846	0.19695
CG2316	s237	0.0725204	0.0543269	0.0502366	0.121733	0.0774541
para	s241	0.0310522	0.00872574	0.0240987	0	0.0542326
Bsg	s243	0.0724251	0.0859247	0.112475	0.0990421	0.193044
cpo	s245	0.217516	0.143557	0.144681	0.233858	0.163943
sif	s248	0	0.00872574	0	0.0178867	0.0626557
hep	s252	0.051666	0.0368755	0.0190921	0.0405777	0.0341144
CG43739,sky	s253	0.0205411	0.0102039	0.0567268	0.0405777	0.049715
gem	s254	0.0515933	0.0562969	0.0481973	0.0990421	0.0875449
daw	s255	0.0838483	0	0.00954605	0.0405777	0
Ank2,CG44195	s262	0.0413002	0.0184377	0.0145526	0.0453819	0.0280452
so	s263	0.030957	0.0548188	0.0984339	0.0584644	0.109711
unc-13	s264	0.0308843	0.00872574	0.0306331	0.0226909	0.0534305
oc	s266	0.0620819	0.0460931	0.0883765	0.0536602	0.0986279
Caps	s272	0.0519792	0.0184377	0.0632613	0.0226909	0.0174583
stnA,stnB	s273	0.0206865	0.0398317	0.0336447	0.0859596	0.0557843
E2f1	s280	0.259102	0.299435	0.265218	0.293652	0.445219
CG18812	s287	0.0207817	0.0451068	0.0532039	0.0178867	0.0751003
a	s289	0.0622498	0.0684733	0.022615	0.121733	0.0861832
CG34114	s293	0.0516435	0	0.00954605	0.0178867	0.0364682
fry	s294	0.103382	0.202953	0.171746	0.469046	0.286099
wts	s296	0.103237	0.0543269	0.0577434	0.185002	0.0663711
Hil	s302	0.0102706	0.0174515	0.0190921	0.0811554	0.0856872
retn	s313	0.0103432	0.0543269	0.0899044	0.0632686	0.205425
p120ctn	s326	0.030957	0.0286416	0.0431908	0.0405777	0.0322567
dpr11	s329	0.124455	0.0184377	0.102973	0.112125	0.17509
gpp	s331	0.248736	0.231454	0.286728	0.418859	0.495303
CG17724,Kdm4B	s337	0.0103432	0.019424	0.0386513	0.0178867	0.0645134
Teh2	s343	0.0519066	0.0436287	0.0527368	0	0.0322567
pigs	s344	0.0103432	0	0	0	0.0534305
milt	s346	0.0206865	0	0	0.0178867	0.0386321
CG42389	s387	0.0934474	0.065517	0.190289	0.185002	0.230315
Ccn	s390	0.0830315	0.0383536	0.129067	0.238662	0.150391
eys	s396	0.196226	0.0261772	0.0963946	0.134816	0.122651
NK7.1	s404	0.0102706	0.00872574	0.0386513	0.0536602	0.175892
Rab3-GEF	s406	0.0623951	0.0281497	0.0883765	0.0894337	0.0235276
CG30015	s409	0.0418766	0.0373673	0.0481973	0.0536602	0.0451974
CG34126	s418	0.0517387	0.0650252	0.0401792	0.188476	0.134041
CG31619	s420	0.0825278	0.0358892	0.081842	0.103846	0.0409859
CG17724,Kdm4B,seq	s421	0.0210222	0.0199158	0.0210871	0.0811554	0.0562803
zfh2	s433	0.0102706	0	0.0291052	0.0226909	0.0534305
px	s437	0.176238	0.121814	0.199368	0.342508	0.528182
Dab	s438	0.0206138	0.0301197	0.0336447	0.0584644	0.0409859
Ank2,CG44195	s446	0.072593	0.104857	0.120493	0.116929	0.133238
SK	s455	0	0.0767071	0.0487087	0.134816	0.136954
futsch	s464	0.0932294	0.0567913	0.114003	0.157507	0.256386
Src42A	s466	0.0313654	0.119844	0.0612663	0.0811554	0.049715
ed	s478	0.0207817	0.0174515	0.0256266	0.071547	0.0451974
stnA,stnB	s481	0.0103432	0	0.0487087	0.0584644	0.0557843
CG1578	s486	0.0103432	0.0184377	0.0306331	0.0357735	0.0710787
Calx	s492	0.238057	0.438352	0.596582	0.965586	1.56843
shot	s498	0.0623225	0.0174515	0.0291495	0.0584644	0.0280452
klar	s514	0.0413955	0.0189296	0.00954605	0.0405777	0.0515727
cpo	s521	0.0519066	0.0839548	0.0808255	0.0405777	0.131687
alpha-Spec	s528	0.0726657	0.0456012	0.0743353	0.0811554	0.0322567
Sema-1a	s530	0.0208543	0.0184377	0.0567268	0.0405777	0.0428436
CG34398	s536	0.0412276	0.048063	0.00653449	0.0811554	0.0908908
CG33275	s540	0.0414681	0.00872574	0.0210871	0.0226909	0.0603019
jp	s562	0.030957	0.0368755	0.0351726	0.0942379	0.0710787
Rfx	s564	0.0206865	0.0757209	0.0758189	0.13962	0.0534305
l(1)G0196	s565	0.124332	0.134972	0.191817	0.274435	0.328077
pyd	s569	0.0413002	0.019424	0.0210871	0.121733	0.038822
cpo	s581	0.0829588	0.0291334	0.072296	0.162311	0.226789
cic	s582	0.0933747	0.123784	0.138569	0.24694	0.245493
NK7.1	s592	0.0308117	0.00971199	0.114514	0.0763512	0.105003
CG17816	s593	0.0620819	0.0378592	0.0240987	0	0.0494089
CG13868	s596	0.0312928	0.0174515	0.0160805	0.0405777	0.0645134
CG30497,CG45093	s612	0.144946	0.0941586	0.129023	0.0811554	0.0962741
Spn	s619	0.0103432	0	0.0160805	0	0.0710787
CG42342	s628	0.0206865	0.019424	0.0160805	0.0357735	0.0451974
Ca-alpha1T	s629	0.0620819	0.0388454	0.0401792	0.0405777	0.0258814
CG32521	s663	0.0828636	0.0921861	0.0386513	0.0763512	0.0603019
CG31145	s666	0.0208543	0.0460931	0.120538	0.0632686	0.315696
app	s673	0.0310522	0.0281497	0.0662728	0.0453819	0.124815
hep	s678	0.082623	0.0451068	0.0612663	0.188476	0.105499
Syt1	s681	0.030957	0.0296278	0.0145526	0.0226909	0.0494089
mbl	s693	0.0206865	0.0296278	0.0145526	0.116929	0.106301
MYPT-75D	s694	0.0102706	0.0490493	0.022615	0.0178867	0.0607979
scrib	s705	0.0308843	0.00872574	0.0341561	0.0942379	0.0367743
CG33275	s709	0.0105111	0	0.0321611	0.0226909	0.0604919
bun	s713	0.0937831	0.103871	0.0778582	0.13962	0.13745
Alh	s717	0.0105111	0.0184377	0.0145526	0.0357735	0.0819717
bun	s732	0	0.00872574	0.0240987	0.0536602	0.0682289
RhoGEF64C	s734	0.0831041	0.0378592	0.0723403	0.0763512	0.135898
CadN	s737	0.0208543	0.0383536	0.0517202	0.0453819	0.0650095
Pde8	s739	0.0308117	0.0368755	0.0436578	0.0405777	0.0898987
sNPF-R	s745	0.0827684	0.0660114	0.172258	0.274435	0.396
CoRest	s750	0.0208543	0.0844466	0.0145526	0.0178867	0.0581381
mtd	s761	0	0.0276553	0.0210871	0.149228	0.0816656
Liprin-gamma	s763	0.0206138	0.0373673	0.167207	0.121733	0.156882
Ca-alpha1T	s765	0	0.0189296	0.00954605	0	0.0816656
brp	s767	0	0.0184377	0.0240987	0.0178867	0.0650095
CG33144	s781	0.0207817	0.0204077	0.0482416	0.108651	0.109521
CG32264	s794	0.0518339	0.0184377	0.0291052	0	0.0687249
CG6424	s800	0.258671	0.572837	1.00435	1.68852	2.04492
scny	s808	0.0308843	0.0475737	0.0145526	0.0811554	0.0451974
mtd	s816	0.384105	0.277545	0.364119	0.712512	0.73193
Dad	s819	0.0411549	0.0276553	0.0286382	0.0178867	0.148839
CG43658	s822	0.0621771	0.0553132	0.0773025	0.0178867	0.0349166
tim	s823	0.0206138	0	0.0497252	0.0763512	0.0492189
rdgC	s838	0.0412276	0.0859247	0.0562597	0.0584644	0.19373
ct	s848	0.0308117	0	0	0.0178867	0.0280452
dp	s854	0.186677	0.123292	0.157661	0.329426	0.294332
CG34357	s860	0.0206138	0.0204077	0	0.0357735	0.0428436
luna	s866	0	0	0	0	0.0542326
CG31064	s883	0.0103432	0.0388454	0.10798	0.0584644	0.0967701
CG30089	s899	0.134748	0.103379	0.1597	0.0632686	0.126673
CG17724,Kdm4B,seq	s910	0.0206865	0.0261772	0.00954605	0.0226909	0.0705827
sima	s931	0.0931116	0.147991	0.0592713	0.188476	0.128721
form3	s940	0.0308117	0.0480656	0	0.0357735	0.0626557
Ca-alpha1T	s951	0	0.00971199	0.0240987	0.0226909	0.0811696
CG45186	s957	0.0828636	0.0460931	0.0662728	0.0226909	0.0409859
nrm	s958	0.0102706	0.00872574	0.00954605	0.0178867	0.088537
Ncc69	s965	0.0622498	0.0490518	0.0562597	0.162311	0.106861
Su(z)2	s974	0.0415633	0.0271635	0.0160805	0.126537	0.0663711
eag	s996	0.0515708	0.0276553	0.0903715	0.0584644	0.0478573
rdgA	s998	0.0205411	0.075229	0.0386956	0.116929	0.0668672
CG17839	s1011	0.0102706	0.00872574	0.0306331	0	0.0774541
Ggamma30A	s1016	0.0724251	0.0261772	0.0597384	0.121733	0.0581381
CG45263	s1027	0.0523877	0.0762128	0.111503	0.0632686	0.0777602
Rab3-GEF	s1031	0.0414681	0.0174515	0.094911	0.126537	0.434136
cindr	s1037	0.0103432	0.0378617	0.0240987	0.0632686	0.0663711
mbl	s1047	0.103477	0.111118	0.145615	0.198084	0.117944
PIP5K59B	s1048	0.123901	0.197535	0.265174	0.431942	0.670023
CG43340	s1112	0.0206865	0.0368755	0.0240987	0.0357735	0.0542326
mtd	s1117	0.0105111	0	0.0160805	0.0584644	0.0835234
mbl	s1130	0.0102706	0.00971199	0.0210871	0.0226909	0.080114
mbl	s1132	0.113748	0.0660089	0.148115	0.0859596	0.0705827
eys	s1147	0.0835852	0.0393398	0.0547318	0.0536602	0.126673
CtBP	s1151	0.0415408	0.0510193	0.0788305	0.202888	0.110882
Epac	s1154	0.0621546	0.0199158	0.0497252	0.0357735	0.0105869
CG33144	s1155	0.041636	0.0553132	0.10344	0.243466	0.390416
ft	s1159	0.0312928	0.0786771	0.0145526	0.0859596	0.0299029
CG42674	s1175	0.0208543	0.0184377	0.0627499	0.0584644	0.088041
Efa6	s1205	0.103886	0.135468	0.221005	0.266157	0.560999
CG33143	s1282	0.0311249	0.0824741	0	0	0.030399
CG32085	s1298	0.0102706	0.075229	0.0431908	0.162311	0.123148
Pde1c	s1322	0.0206138	0.00872574	0.0145526	0.0178867	0.0494089
CG45186	s1331	0.0103432	0.0572857	0.0597384	0.0357735	0.0478573
CG33144	s1404	0.0729062	0.0757184	0.130595	0.215971	0.247277
CG45088,CG6191	s1405	0.030957	0.0189296	0.0612663	0.0357735	0.126863
mim	s1406	0.0415633	0.0281497	0.0431908	0.0405777	0.0560903
PIP5K59B	s1419	0.0413228	0.0281497	0.0497252	0.0763512	0.0759024
fry	s1435	0.0103432	0.0767097	0.0773468	0.116929	0.231307
Nrx-1	s1560	0	0.0368755	0.0381842	0.0632686	0.0648195
Ca-alpha1T	s1646	0.0413955	0	0.0240987	0.0178867	0.0722504
dp	s1714	0.0414681	0.00872574	0.0517202	0.0178867	0.0433397
Pde1c	s1715	0.0827684	0.110132	0.233524	0.189806	0.243561
CG32264	s1754	0.0414681	0.0102039	0.0240987	0.0584644	0.0621596
jvl	s1775	0.0932068	0.0572832	0.0918994	0.162311	0.187165
Liprin-gamma	s1782	0.0313654	0.0296278	0.10344	0.175393	0.227655
crol	s1800	0.0315333	0.0286416	0.0451858	0.0405777	0.113732
Fife	s1837	0.0206138	0.00872574	0.0240987	0.0178867	0.0607979
dock	s1935	0.113412	0.0926805	0.0743353	0.0894337	0.0584441
crb	s1951	0.0514981	0.0189296	0.117482	0.0584644	0.205489
sif	s1992	0.0103432	0.0291334	0.0351726	0.0859596	0.0520688
CG43078	s1995	0	0	0.0190921	0	0.0687249
CG10249	s2167	0.0208543	0.00971199	0	0	0.0404898
fas	s2190	0.0103432	0.0475737	0.0351726	0.0405777	0.0653156
dikar	s2235	0.0105111	0.00971199	0.00653449	0	0.0557843
X11Lbeta	s2262	0.0315333	0.0368755	0.0371676	0.167115	0.0930546
ps	s2272	0.0414681	0.0495411	0.0321611	0.126537	0.0991239
Nlg4	s2280	0.0105111	0.0393398	0.00954605	0.0453819	0.0557843
dp	s2318	0.134602	0.0635445	0.0160805	0.112125	0.118746
chn	s2331	0.0208543	0.0271635	0.0633056	0.0405777	0.0962741
pyd	s2382	0.0931341	0.0834604	0.0708123	0.220775	0.148533
Ten-a	s2430	0.0308843	0.0184377	0.0437021	0.0405777	0.0280452
Ten-a	s2439	0	0.00872574	0.0612663	0.0405777	0.128837
MYPT-75D	s2554	0.0103432	0.0281497	0.0210871	0.0811554	0.0626557
axo	s2594	0.135083	0.116044	0.14612	0.261353	0.213046
Atg17	s2646	0.0210222	0.0102039	0.0190921	0.0453819	0.0732426
Hk	s2677	0.0313654	0.0184377	0.0286382	0	0.0409859
CG45186	s2763	0	0.0184377	0.0451858	0.0357735	0.0645134
sdt	s2842	0.0308843	0.0791715	0.0351726	0.0584644	0.17794
Sap47	s2885	0	0.0271635	0.00653449	0.0178867	0.0645134
trol	s2918	0.0103432	0.0363811	0.0240987	0.0859596	0.0510767
for	s2954	0	0.00971199	0.0210871	0.0453819	0.231982
rhea	s3025	0.0105111	0.0199158	0.0436578	0.0178867	0.0713848
rad	s3145	0.0102706	0.0465875	0.0356397	0.0357735	0.0811696
sgg	s3460	0	0.00872574	0.00954605	0.0811554	0.0640173
Nrx-1	s3509	0.0105111	0.00971199	0.00653449	0.116929	0.0515727
Ace	s4425	0	0	0.0240987	0	0.0658751
salr	s4560	0.0933747	0.10042	0.122533	0.0894337	0.204317
eys	s4563	0.0311249	0.0102039	0.0371676	0.0632686	0.0925586
CtBP	s4704	0.0310522	0.0189296	0.00954605	0.0357735	0.0473612
toc	s4926	0	0.019424	0.0190921	0	0.101288
ClC-a	s5367	0.0311249	0.0102039	0.00954605	0	0.030399
stops	s5410	0.0310522	0.0184377	0.0160805	0.0632686	0.0755964
Pkn	s6109	0.0308843	0.0383536	0.0662728	0.0680728	0.0796179
CG43340	s6443	0.0514981	0.0102039	0.00954605	0.0178867	0.019316
mam	s6504	0.0206865	0.00971199	0.0577434	0.0584644	0.103335
stops	s7361	0.0726882	0.0276553	0.0291052	0.0226909	0.0409859
pyd	s7521	0.0932795	0.113088	0.149598	0.0859596	0.176082
CG43373	s7917	0.0103432	0.0184377	0.0240987	0.0357735	0.0557843
sima	s8941	0.041636	0.0184377	0.0190921	0.121733	0.0492189
dnr1	s9373	0	0.00971199	0.0160805	0.0811554	0.112371
Pde1c	s10056	0.0308843	0.0271635	0.00954605	0.0405777	0.0796179
CG33143	s10577	0.0102706	0	0.0336447	0.0226909	0.0520688
Shroom	s11478	0.0311976	0.0184377	0.0612663	0.0453819	0.030399
Tgi	s15996	0.0413955	0.00971199	0.0431908	0.0405777	0.0687249
fry	s20032	0.0414681	0.0368755	0.0371676	0.0453819	0.0557843
CG5946	s20144	0.0210222	0	0.022615	0	0.0423475

## Sheet: TableS7.age.reg.circRNA
Table S7: 38 significantly age-regulated circRNAs in photoreceptors between day 10 and 40. FC >2 and p value < 0.05.
Gene symbol	circRNA ID	CPM_10day	CPM_40day	FC (day40/day10)	p.value
laccase2	s5	0.176166	0.48954	2.77886	0.0445479	UP
Caps	s28	0.134843	0.287957	2.1355	0.0176275	UP
CG33298	s51	0.0414681	0.29278	7.06037	0.0349263	UP
dlg1	s60	0.196875	0.507874	2.57968	0.0349249	UP
scrib	s73	0.0828636	0.284241	3.43023	0.00122397	UP
Atf3	s79	0.0415633	0.145989	3.51245	0.0277307	UP
fwd	s82	0.155266	0.476979	3.07201	0.0387743	UP
sfl	s90	0.0102706	0.213162	20.7547	0.0152788	UP
CadN	s146	0.072593	0.213352	2.93902	0.0397851	UP
cact	s155	0.0417087	0.152554	3.65762	0.031274	UP
Asator	s156	0.0102706	0.0732426	7.13131	0.0131915	UP
CG17724,seq	s196	0.134915	0.448744	3.32611	0.0186189	UP
CG14764	s231	0	0.133544	#DIV/0!	0.00821476	UP
CG18812	s287	0.0207817	0.0751003	3.61378	0.0299926	UP
fry	s294	0.103382	0.286099	2.76739	0.0452306	UP
CG17724,Kdm4B	s337	0.0103432	0.0645134	6.23726	0.0161304	UP
CG42389	s387	0.0934474	0.230315	2.46464	0.0135328	UP
NK7.1	s404	0.0102706	0.175892	17.1258	0.0484068	UP
Calx	s492	0.238057	1.56843	6.58846	0.00343585	UP
CG31145	s666	0.0208543	0.315696	15.1381	0.0285733	UP
app	s673	0.0310522	0.124815	4.01953	0.0284681	UP
Alh	s717	0.0105111	0.0819717	7.79858	0.011667	UP
CG6424	s800	0.258671	2.04492	7.9055	0.00511235	UP
CG31064	s883	0.0103432	0.0967701	9.35589	0.00463235	UP
Rab3-GEF	s1031	0.0414681	0.434136	10.4691	0.025126	UP
PIP5K59B	s1048	0.123901	0.670023	5.40774	0.0143397	UP
CG42674	s1175	0.0208543	0.088041	4.22171	0.0498505	UP
CG33144	s1404	0.0729062	0.247277	3.39171	0.0231742	UP
Pde1c	s1715	0.0827684	0.243561	2.94269	0.036463	UP
Liprin-gamma	s1782	0.0313655	0.227655	7.25813	0.0165029	UP
CG45186	s2763	0	0.0645134	Inf	0.0126019	UP
Sap47	s2885	0	0.0645134	Inf	0.0126019	UP
Nrx-1	s3509	0.0105111	0.0515727	4.9065	0.0383389	UP
eys	s4563	0.0311249	0.0925586	2.97378	0.0162511	UP
toc	s4926	0	0.101288	Inf	0.0231216	UP
sxc	s27	0.165968	0.0668672	0.402893	0.0454614	DOWN
Eps-15	s45	0.0725203	0.0216698	0.29881	0.029293	DOWN
CG45186	s957	0.0828636	0.0409858	0.494618	0.0310359	DOWN
