# Supplementary material for: Transcriptome profiling of aging Drosophila photoreceptors reveals gene expression trends that correlate with visual senescence
Source: BMC Genomics. 2017 Nov 21;18:894. doi: 10.1186/s12864-017-4304-3 (PMC5698953; doi:10.1186/s12864-017-4304-3)
Supplement: Supplementary file 9 — GeneMania analysis of age-regulated genes in photoreceptors. (XLSX 174 kb) [file 12864_2017_4304_MOESM9_ESM.xlsx]

## Sheet: TableS8
Table S8: GeneMania analysis of age-regulated genes in photoreceptors (nodetype = "query") identifies additional genes that are co-expressed and/or show genetic/physical interactions in other studies (nodetype = "result"). Genes are ranked by number of connections (degree).
SUID	age.reg	annotation name	annotations	AverageShortestPathLength	BetweennessCentrality	CGID	ClosenessCentrality	ClusteringCoefficient	Degree	Eccentricity	Ensembl Gene ID	Ensembl Protein ID	Entrez Gene ID	FlyBaseName Gene	gene name	IsSingleNode	log score	name	NeighborhoodConnectivity	node type	NumberOfDirectedEdges	NumberOfUndirectedEdges	PartnerOfMultiEdgedNodePairs	Radiality	RefSeq mRNA ID	RefSeq Protein ID	score	selected	SelfLoops	shared name	Stress	TopologicalCoefficient	Uniprot ID
571	up_late			1.76897	0.00407946	CG3821	0.565302	0.275878	168	3	FBgn0002069	FBpp0308483	36420		Aats-asp	FALSE	-0.506807	D__melanogaster__1_-1139062	89.4257	query	0	168	20	0.807759	NM_057261	NP_476609	0.602416	FALSE	0	D__melanogaster__1_-1139062	29994	0.157996
429	up_early	cell adhesion|plasma membrane region|cell-cell junction|regulation of tube size|open tracheal system development|cell-cell junction assembly|regulation of anatomical structure size|septate junction assembly|establishment of glial blood-brain barrier|establishment of blood-brain barrier|apical junction complex|cell-cell junction organization|apical junction assembly|membrane organization|morphogen…	GO:0007155|GO:0098590|GO:0005911|GO:0035150|GO:0007424|GO:0007043|GO:0090066|GO:0019991|GO:0060857|GO:0060856|GO:0043296|GO:0045216|GO:0043297|GO:0061024|GO:0002009|GO:0061343|GO:0003007|GO:0061061|GO:0048598|GO:0035152|GO:0034330|GO:0005918|GO:0072359|GO:0098589|GO:0034329|GO:0008092|GO:0008544|GO:0030054|GO:0060541|GO:0070160|GO:0022610|GO:0072358|GO:0007163	1.73621	0.00437089	CG11949	0.575968	0.26163	165	3	FBgn0010434	FBpp0309411	37205	coracle	cora	FALSE	-0.510682	D__melanogaster__1_-1139821	97.7848	query	0	165	7	0.815948	NM_166338	NP_725866	0.600086	FALSE	0	D__melanogaster__1_-1139821	34058	0.170061	Q9V8R9
612		neuron recognition|cell adhesion|plasma membrane region|cation binding|regulation of synaptic transmission|developmental maturation|cell maturation|axonogenesis|cell recognition|neuromuscular junction|regulation of cell morphogenesis|regulation of synapse structure and activity|positive regulation of cell communication|chemotaxis|synapse|membrane organization|actin binding|oocyte development|regu…	GO:0008038|GO:0007155|GO:0098590|GO:0043169|GO:0050804|GO:0021700|GO:0048469|GO:0007409|GO:0008037|GO:0031594|GO:0022604|GO:0050803|GO:0010647|GO:0006935|GO:0045202|GO:0061024|GO:0003779|GO:0048599|GO:0022603|GO:0050808|GO:0008360|GO:0005938|GO:0009994|GO:0043624|GO:0051960|GO:0044087|GO:0043241|GO:0046872|GO:0008283|GO:0044448|GO:0030707|GO:0015629|GO:0097485|GO:0098589|GO:0007274|GO:0007281|GO:…	1.76207	0.00500834		0.567515	0.259579	159	3	FBgn0250789	FBpp0305102	38231		alpha-Spec	FALSE	-3.27337	D__melanogaster__1_-1151890	99.0621	result	0	159	14	0.809483	NM_057391	NP_476739	0.0378786	FALSE	0	D__melanogaster__1_-1151890	38200	0.172883	P13395
132		neuron recognition|lipid binding|plasma membrane region|regulation of synaptic transmission|axonogenesis|cell recognition|neuromuscular junction|regulation of synapse structure and activity|positive regulation of cell communication|chemotaxis|synapse|membrane organization|actin binding|synapse organization|cell cortex|phospholipid binding|axon|cellular protein complex disassembly|regulation of ne…	GO:0008038|GO:0008289|GO:0098590|GO:0050804|GO:0007409|GO:0008037|GO:0031594|GO:0050803|GO:0010647|GO:0006935|GO:0045202|GO:0061024|GO:0003779|GO:0050808|GO:0005938|GO:0005543|GO:0030424|GO:0043624|GO:0051960|GO:0044087|GO:0043241|GO:0044448|GO:0015629|GO:0097485|GO:0098589|GO:0007274|GO:0008092|GO:0023056|GO:0043168|GO:0061564|GO:0007411|GO:0032984	1.73793	0.00476933		0.575397	0.280581	157	3	FBgn0250788	FBpp0306508	32746		beta-Spec	FALSE	-3.14483	D__melanogaster__1_-1151889	98.9172	result	0	157	0	0.815517	NM_078664	NP_523388	0.0430743	FALSE	0	D__melanogaster__1_-1151889	38638	0.17203	Q00963
400		purine ribonucleoside binding|cell adhesion|establishment of tissue polarity|cell-cell junction assembly|septate junction assembly|synaptic growth at neuromuscular junction|establishment of glial blood-brain barrier|establishment of blood-brain barrier|regulation of synapse structure and activity|cell-cell junction organization|apical junction assembly|morphogenesis of an epithelium|cell adhesion…	GO:0032550|GO:0007155|GO:0007164|GO:0007043|GO:0019991|GO:0051124|GO:0060857|GO:0060856|GO:0050803|GO:0045216|GO:0043297|GO:0002009|GO:0061343|GO:0097367|GO:0050808|GO:0007416|GO:0007528|GO:0003007|GO:0030036|GO:0030029|GO:0051960|GO:0044087|GO:0034330|GO:0072359|GO:0001882|GO:0001736|GO:0035639|GO:0034329|GO:0048589|GO:0008544|GO:0043168|GO:0022610|GO:0032549|GO:0001883|GO:0001738|GO:0032555|GO:…	1.73793	0.00413216		0.575397	0.316593	157	3	FBgn0001122	FBpp0305278	36104		Galphao	FALSE	-3.18479	D__melanogaster__1_-1138952	99.7898	result	0	157	0	0.815517	NM_206080	NP_995802	0.0413871	FALSE	0	D__melanogaster__1_-1138952	38464	0.173547	P16378
177	up_late	cell proliferation	GO:0008283	1.73966	0.00536795	CG17836	0.574827	0.246938	157	3	FBgn0261113	FBpp0306591	42267		Xrp1	FALSE	-0.480858	D__melanogaster__1_-1152404	97.1146	query	0	157	0	0.815086	NM_169841	NP_732386	0.618253	FALSE	0	D__melanogaster__1_-1152404	39426	0.169189
629	down_early	plasma membrane region|cell-cell junction|regulation of tube size|open tracheal system development|cell-cell junction assembly|regulation of anatomical structure size|septate junction assembly|synaptic growth at neuromuscular junction|regulation of cell morphogenesis|apical junction complex|cell-cell junction organization|apical junction assembly|regulation of anatomical structure morphogenesis|s…	GO:0098590|GO:0005911|GO:0035150|GO:0007424|GO:0007043|GO:0090066|GO:0019991|GO:0051124|GO:0022604|GO:0043296|GO:0045216|GO:0043297|GO:0022603|GO:0050808|GO:0042592|GO:0007416|GO:0008360|GO:0007528|GO:0035152|GO:0034330|GO:0005918|GO:0098589|GO:0034329|GO:0048589|GO:0007626|GO:0030054|GO:0060541|GO:0070160|GO:0042623	1.76552	0.00410025	CG5670	0.566406	0.269674	157	3	FBgn0002921	FBpp0305517	48971		Atpalpha	FALSE	-0.393755	D__melanogaster__1_-1139161	100.741	query	0	157	14	0.808621	NM_206528	NP_996250	0.674519	FALSE	0	D__melanogaster__1_-1139161	32496	0.175814	P13607
123				1.74483	0.0034312		0.573123	0.337138	156	3	FBgn0028953	FBpp0311545	36964		CG14478	FALSE	-3.24172	D__melanogaster__1_-1141691	101.423	result	0	156	0	0.813793	NM_166229	NP_725678	0.0390966	FALSE	0	D__melanogaster__1_-1141691	28482	0.177313
392		negative regulation of signal transduction|cell adhesion|regulation of gene expression, epigenetic|negative regulation of cell communication|negative regulation of response to stimulus|biological adhesion|negative regulation of signaling	GO:0009968|GO:0007155|GO:0040029|GO:0010648|GO:0048585|GO:0022610|GO:0023057	1.74483	0.00373699		0.573123	0.322723	156	3	FBgn0020309	FBpp0307451	34592		crol	FALSE	-3.23937	D__melanogaster__1_-1140622	101.26	result	0	156	2	0.813793	NM_164971	NP_723687	0.0391888	FALSE	0	D__melanogaster__1_-1140622	31500	0.176411
399		regulation of phosphorylation|stress-activated protein kinase signaling cascade|negative regulation of response to stimulus|MAPK cascade|regulation of phosphorus metabolic process|establishment of tissue polarity|axonogenesis|regulation of cell morphogenesis|negative regulation of signaling|establishment of organelle localization|regulation of intracellular signal transduction|chemotaxis|morphoge…	GO:0042325|GO:0031098|GO:0048585|GO:0000165|GO:0051174|GO:0007164|GO:0007409|GO:0022604|GO:0023057|GO:0051656|GO:1902531|GO:0006935|GO:0002009|GO:0022603|GO:0008360|GO:0005938|GO:0019220|GO:0023014|GO:0048598|GO:0043408|GO:0001736|GO:0051640|GO:0097485|GO:0009968|GO:0010648|GO:0042327|GO:0040023|GO:0061564|GO:0007411|GO:0001738|GO:0051403|GO:0006468	1.76897	0.00426837		0.565302	0.264933	152	3	FBgn0010909	FBpp0305557	44030	misshapen	msn	FALSE	-3.20667	D__melanogaster__1_-1139871	95.4082	result	0	152	5	0.807759	NM_206252	NP_995974	0.0404914	FALSE	0	D__melanogaster__1_-1139871	30152	0.168268
635	up_early			1.76207	0.00383375	CG3845	0.567515	0.301634	152	3	FBgn0010488	FBpp0306828	46020		FBgn0010488	FALSE	-0.55601	D__melanogaster__1_-1139830	101.079	query	0	152	1	0.809483	NM_165961	NP_725242	0.573493	FALSE	0	D__melanogaster__1_-1139830	31046	0.178271
386				1.7569	0.00508474		0.569185	0.232567	151	3	FBgn0033919	FBpp0308989	36586		CG8547	FALSE	-3.26231	D__melanogaster__1_-1144533	90.7793	result	0	151	6	0.810776	NM_166044	NP_725373	0.0382997	FALSE	0	D__melanogaster__1_-1144533	35818	0.157603
607		germ cell development|ATPase activity, coupled	GO:0007281|GO:0042623	1.78103	0.00642827		0.561471	0.230121	151	3	FBgn0011211	FBpp0071794	37617	bellwether	blw	FALSE	-3.28469	D__melanogaster__1_-1139880	89.2932	result	0	151	18	0.804741	NM_166554	NP_726243	0.0374521	FALSE	0	D__melanogaster__1_-1139880	47870	0.155563	P35381
350		lipid binding|synapse part|macromolecular complex assembly|synaptic vesicle|synaptic vesicle exocytosis|establishment of vesicle localization|neurotransmitter secretion|establishment of organelle localization|organelle localization|secretion|cellular macromolecular complex assembly|synaptic vesicle priming|synapse|exocytosis|synaptic vesicle transport|coated vesicle|signal release|secretion by ce…	GO:0008289|GO:0044456|GO:0065003|GO:0008021|GO:0016079|GO:0051650|GO:0007269|GO:0051656|GO:0051640|GO:0046903|GO:0034622|GO:0016082|GO:0045202|GO:0006887|GO:0048489|GO:0030135|GO:0023061|GO:0032940|GO:0051648|GO:0001505|GO:0030424|GO:0097480|GO:0097479|GO:0006836	1.75172	0.00434761		0.570866	0.310075	149	3	FBgn0025726	FBpp0311224	43841	unc-13	FBgn0025726	FALSE	-3.27027	D__melanogaster__1_-1141062	98.8378	result	0	149	1	0.812069	NM_166794	NP_726615	0.0379964	FALSE	0	D__melanogaster__1_-1141062	37370	0.171593
144	down_late	synapse|cell adhesion|cation binding|synapse part|calcium ion binding|biological adhesion|metal ion binding	GO:0045202|GO:0007155|GO:0043169|GO:0044456|GO:0005509|GO:0022610|GO:0046872	1.75862	0.00364466	CG11059	0.568627	0.311638	148	3	FBgn0039928	FBpp0311392	43824	Calsyntenin-1	Cals	FALSE	-0.514044	D__melanogaster__1_-1148564	99.1486	query	0	148	0	0.810345	NM_166823	NP_726646	0.598072	FALSE	0	D__melanogaster__1_-1148564	30488	0.173337	Q9V498
616	up_early	protein folding|unfolded protein binding|ATPase activity, coupled	GO:0006457|GO:0051082|GO:0042623	1.81897	0.00263352	CG8231	0.549763	0.299764	147	3	FBgn0027329	FBpp0073902	32518	T-cp1zeta	Tcp-1zeta	FALSE	-0.546078	D__melanogaster__1_-1141301	87.5484	query	0	147	23	0.795259	NM_132838	NP_573066	0.579217	FALSE	0	D__melanogaster__1_-1141301	22030	0.156058
608		protein folding|ATPase activity, coupled	GO:0006457|GO:0042623	1.82759	0.0025202		0.54717	0.29929	146	3	FBgn0037632	FBpp0081401	41054	Tcp-1eta	FBgn0037632	FALSE	-3.27506	D__melanogaster__1_-1147003	87.5424	result	0	146	28	0.793103	NM_141578	NP_649835	0.0378147	FALSE	0	D__melanogaster__1_-1147003	19040	0.155769
421	down_early			1.76724	0.00429852	CG6582	0.565854	0.292278	145	3	FBgn0027885	FBpp0080554	35053	Aac11	FBgn0027885	FALSE	-0.52039	D__melanogaster__1_-1141444	98.5141	query	0	145	3	0.80819	NM_058106	NP_477454	0.594288	FALSE	0	D__melanogaster__1_-1141444	34208	0.171927	Q9V431
578	up_early			1.81552	0.00316326	CG12264	0.550807	0.284258	145	3	FBgn0032393	FBpp0079874	34613		CG12264	FALSE	-0.496721	D__melanogaster__1_-1143593	85.864	query	0	145	20	0.796121	NM_135689	NP_609533	0.608523	FALSE	0	D__melanogaster__1_-1143593	22710	0.152783	Q9VKD3
641		establishment of vesicle localization|neurotransmitter secretion|establishment of organelle localization|organelle localization|secretion|positive regulation of cell communication|positive regulation of signaling|synaptic vesicle transport|synaptic vesicle endocytosis|signal release|secretion by cell|vesicle localization|regulation of neurotransmitter levels|establishment of synaptic vesicle loca…	GO:0051650|GO:0007269|GO:0051656|GO:0051640|GO:0046903|GO:0010647|GO:0023056|GO:0048489|GO:0048488|GO:0023061|GO:0032940|GO:0051648|GO:0001505|GO:0097480|GO:0097479|GO:0006836	1.76724	0.00341077		0.565854	0.312665	144	3	FBgn0028582	FBpp0304222	38846		lqf	FALSE	-3.28691	D__melanogaster__1_-1141568	101.099	result	0	144	2	0.80819	NM_206291	NP_996013	0.037369	FALSE	0	D__melanogaster__1_-1141568	27802	0.176131
388		homeostatic process|ATPase activity, coupled|cellular homeostasis	GO:0042592|GO:0042623|GO:0019725	1.78103	0.00266661		0.561471	0.305511	143	3	FBgn0259214	FBpp0293013	43787		PMCA	FALSE	-3.25863	D__melanogaster__1_-1151998	106.884	result	0	143	5	0.804741	NM_166755	NP_726565	0.0384412	FALSE	0	D__melanogaster__1_-1151998	22350	0.187845
558		cell adhesion|regulation of nervous system development|macromolecular complex assembly|regulation of cell morphogenesis|cell proliferation|positive regulation of cell communication|neuroblast division|asymmetric neuroblast division|positive regulation of signaling|regulation of anatomical structure morphogenesis|biological adhesion|regulation of cell shape|actin cytoskeleton organization|somatic …	GO:0007155|GO:0051960|GO:0065003|GO:0022604|GO:0008283|GO:0010647|GO:0055057|GO:0055059|GO:0023056|GO:0022603|GO:0022610|GO:0008360|GO:0030036|GO:0048103|GO:0036445|GO:0007405|GO:0030029|GO:0007163	1.77069	0.00408826		0.564752	0.303951	143	3	FBgn0004177	FBpp0310063	45959		mts	FALSE	-3.24286	D__melanogaster__1_-1139459	97.9433	result	0	143	2	0.807328	NM_057457	NP_476805	0.0390521	FALSE	0	D__melanogaster__1_-1139459	31428	0.171229	P23696
353		negative regulation of signal transduction|negative regulation of cell communication|negative regulation of response to stimulus|negative regulation of signaling	GO:0009968|GO:0010648|GO:0048585|GO:0023057	1.77586	0.00239818		0.563107	0.347585	140	3	FBgn0010825	FBpp0305263	46156	Grunge	Gug	FALSE	-3.24276	D__melanogaster__1_-1139866	100.729	result	0	140	0	0.806034	NM_206303	NP_996025	0.0390558	FALSE	0	D__melanogaster__1_-1139866	21322	0.176717
384		morphogenesis of an epithelium|maintenance of location|open tracheal system development|respiratory system development|regulation of localization	GO:0002009|GO:0051235|GO:0007424|GO:0060541|GO:0032879	1.77931	0.00350934		0.562016	0.256645	140	3	FBgn0010350	FBpp0312164	43950		CdsA	FALSE	-3.28174	D__melanogaster__1_-1139781	96.7426	result	0	140	4	0.805172	NM_079922	NP_524661	0.0375629	FALSE	0	D__melanogaster__1_-1139781	27096	0.16913	P56079
393				1.77586	0.00396934		0.563107	0.274737	140	3	FBgn0019890	FBpp0310261	34804	Smg5	FBgn0019890	FALSE	-3.23606	D__melanogaster__1_-1140577	97.5755	result	0	140	1	0.806034	NM_165069	NP_723851	0.0393185	FALSE	0	D__melanogaster__1_-1140577	29366	0.170885
557		protein folding|developmental maturation|cell maturation|cognition|cell proliferation|learning or memory|germ cell development|oocyte development|oocyte axis specification|oocyte construction|axis specification|oocyte differentiation|establishment or maintenance of cell polarity|posttranscriptional regulation of gene expression	GO:0006457|GO:0021700|GO:0048469|GO:0050890|GO:0008283|GO:0007611|GO:0007281|GO:0048599|GO:0007309|GO:0007308|GO:0009798|GO:0009994|GO:0007163|GO:0010608	1.76724	0.003933		0.565854	0.293981	139	3	FBgn0004907	FBpp0305137	36059	14-3-3zeta	FBgn0004907	FALSE	-3.26861	D__melanogaster__1_-1139635	96.2391	result	0	139	1	0.80819	NM_206070	NP_995792	0.0380591	FALSE	0	D__melanogaster__1_-1139635	31628	0.166792	P29310
424	up_late	maintenance of location|developmental maturation|cell maturation|cell proliferation|regulation of intracellular signal transduction	GO:0051235|GO:0021700|GO:0048469|GO:0008283|GO:1902531	1.82069	0.00267822	CG1782	0.549242	0.265406	139	3	FBgn0023143	FBpp0308600	35998		Uba1	FALSE	-0.515281	D__melanogaster__1_-1140790	93.425	query	0	139	19	0.794828	NM_057962	NP_477310	0.597333	FALSE	0	D__melanogaster__1_-1140790	19654	0.165647
134	down_late	neuron recognition|epithelium migration|cell adhesion|epithelial cell migration|open tracheal system development|axonogenesis|cell recognition|chemotaxis|muscle cell cellular homeostasis|carbohydrate derivative binding|regulation of localization|homeostatic process|cellular homeostasis|heart morphogenesis|axon|tissue migration|regulation of nervous system development|circulatory system developmen…	GO:0008038|GO:0090132|GO:0007155|GO:0010631|GO:0007424|GO:0007409|GO:0008037|GO:0006935|GO:0046716|GO:0097367|GO:0032879|GO:0042592|GO:0019725|GO:0003007|GO:0030424|GO:0090130|GO:0051960|GO:0072359|GO:0001667|GO:0097485|GO:0007626|GO:0060541|GO:0043168|GO:0022610|GO:0061564|GO:0007411|GO:0072358	1.77586	0.00272157	CG13521	0.563107	0.338094	138	3	FBgn0005631	FBpp0309765	37603	roundabout	robo	FALSE	-0.538236	D__melanogaster__1_-1139678	99.6884	query	0	138	0	0.806034	NM_166543	NP_726224	0.583777	FALSE	0	D__melanogaster__1_-1139678	23252	0.17428
390		embryonic morphogenesis	GO:0048598	1.77931	0.00320531		0.562016	0.310893	137	3	FBgn0041094	FBpp0308940	39270	scylla	scyl	FALSE	-3.25552	D__melanogaster__1_-1148904	100.309	result	0	137	1	0.805172	NM_206321	NP_996043	0.0385608	FALSE	0	D__melanogaster__1_-1148904	24834	0.175365	Q9VTH4
580	up_late			1.82414	0.00319329	CG5394	0.548204	0.26926	137	3	FBgn0005674	FBpp0083899	42834		Aats-glupro	FALSE	-0.493001	D__melanogaster__1_-1139697	88.8174	query	0	137	22	0.793966	NM_170103	NP_732925	0.61079	FALSE	0	D__melanogaster__1_-1139697	21920	0.156644	P28668
590	up_late			1.82241	0.00293315	CG3008	0.548723	0.288235	137	3	FBgn0031643	FBpp0077081	33693		CG3008	FALSE	-0.440169	D__melanogaster__1_-1143094	86.95	query	0	137	17	0.794397	NM_135027	NP_608871	0.643927	FALSE	0	D__melanogaster__1_-1143094	19804	0.154441
387		regulation of cellular component biogenesis|establishment of tissue polarity|regulation of anatomical structure size|establishment of planar polarity|cognition|regulation of cell morphogenesis|learning or memory|germ cell development|morphogenesis of an epithelium|epidermis development|regulation of localization|regulation of anatomical structure morphogenesis|actin cytoskeleton organization|morp…	GO:0044087|GO:0007164|GO:0090066|GO:0001736|GO:0050890|GO:0022604|GO:0007611|GO:0007281|GO:0002009|GO:0008544|GO:0032879|GO:0022603|GO:0030036|GO:0001738|GO:0030029|GO:0006468|GO:0007163	1.78793	0.00293503		0.559306	0.315789	136	3	FBgn0250823	FBpp0306673	49701	gilgamesh	gish	FALSE	-3.26128	D__melanogaster__1_-1151900	98.6045	result	0	136	2	0.803017	NM_176506	NP_788683	0.0383393	FALSE	0	D__melanogaster__1_-1151900	24158	0.173294
111		epithelium migration|epithelial cell migration|developmental maturation|cell maturation|axonogenesis|cognition|ameboidal cell migration|learning or memory|ovarian follicle cell migration|ovarian follicle cell development|neuron projection guidance|chemotaxis|border follicle cell migration|ATPase activity, coupled|axon development|axon guidance|tissue migration	GO:0090132|GO:0010631|GO:0021700|GO:0048469|GO:0007409|GO:0050890|GO:0001667|GO:0007611|GO:0007297|GO:0030707|GO:0097485|GO:0006935|GO:0007298|GO:0042623|GO:0061564|GO:0007411|GO:0090130	1.78966	0.00239455		0.558767	0.37089	135	3	FBgn0266557	FBpp0300575	33185	kismet	kis	FALSE	-3.28642	D__melanogaster__1_-1155176	103.373	result	0	135	1	0.802586	NM_164376	NP_722617	0.0373874	FALSE	0	D__melanogaster__1_-1155176	22400	0.181995
437	down_late			1.79138	0.00292826	CG11148	0.558229	0.31146	135	3	FBgn0039936	FBpp0290108	43842		CG11148	FALSE	-0.503232	D__melanogaster__1_-1148568	99.7669	query	0	135	2	0.802155	NM_205878	NP_995600	0.604574	FALSE	0	D__melanogaster__1_-1148568	22616	0.175646	Q7KQM6
575	up_early	lipid binding|macromolecular complex assembly|maintenance of location|developmental maturation|mitotic cytokinesis|cell maturation|axonogenesis|chemotaxis|morphogenesis of an epithelium|actin binding|oocyte development|oocyte axis specification|actin cytoskeleton organization|phospholipid binding|oocyte differentiation|actin filament-based process|regulation of cellular component biogenesis|embry…	GO:0008289|GO:0065003|GO:0051235|GO:0021700|GO:0000281|GO:0048469|GO:0007409|GO:0006935|GO:0002009|GO:0003779|GO:0048599|GO:0007309|GO:0030036|GO:0005543|GO:0009994|GO:0030029|GO:0044087|GO:0048598|GO:0097485|GO:0034622|GO:0007281|GO:0008092|GO:0007308|GO:0009798|GO:0043168|GO:0031032|GO:0061564|GO:0007411	1.80517	0.00320732	CG9553	0.553964	0.263041	135	3	FBgn0000308	FBpp0301152	33834	chickadee	chic	FALSE	-0.502059	D__melanogaster__1_-1138806	97.2578	query	0	135	7	0.798707	NM_205913	NP_995635	0.605283	FALSE	0	D__melanogaster__1_-1138806	22258	0.172138	P25843
118				1.78276	0.00308326		0.560928	0.319717	134	3	FBgn0024734	FBpp0304635	34952	PRL-1	FBgn0024734	FALSE	-3.26176	D__melanogaster__1_-1140921	100.463	result	0	134	0	0.80431	NM_165150	NP_723956	0.0383209	FALSE	0	D__melanogaster__1_-1140921	24874	0.175634
560		regulation of tube size|maintenance of location|open tracheal system development|regulation of anatomical structure size|striated muscle cell differentiation|morphogenesis of an epithelium|contractile fiber|actin cytoskeleton organization|somatic stem cell division|neuroblast proliferation|actin filament-based process|establishment or maintenance of neuroblast polarity|contractile fiber part|regu…	GO:0035150|GO:0051235|GO:0007424|GO:0090066|GO:0051146|GO:0002009|GO:0043292|GO:0030036|GO:0048103|GO:0007405|GO:0030029|GO:0045196|GO:0044449|GO:0035152|GO:0030017|GO:0001736|GO:0045179|GO:0008092|GO:0008544|GO:0007298|GO:0042692|GO:0009798|GO:0042623|GO:0007163|GO:0090132|GO:0010631|GO:0045177|GO:0065003|GO:0007164|GO:0000281|GO:0055001|GO:0055002|GO:0055057|GO:0055059|GO:0005938|GO:0090130|GO:…	1.78621	0.00309578		0.559846	0.318876	134	3	FBgn0265434	FBpp0297531	38001	zipper	zip	FALSE	-3.22991	D__melanogaster__1_-1154379	101.03	result	0	134	2	0.803448	NM_166704	NP_726506	0.0395612	FALSE	0	D__melanogaster__1_-1154379	25502	0.176626	Q99323
116				1.78793	0.00293757		0.559306	0.292777	133	3	FBgn0031474	FBpp0077312	33488		CG2991	FALSE	-3.26804	D__melanogaster__1_-1142986	102.797	result	0	133	0	0.803017	NM_164510	NP_722857	0.0380811	FALSE	0	D__melanogaster__1_-1142986	23582	0.180346
124		establishment or maintenance of polarity of follicular epithelium|cell adhesion|plasma membrane region|open tracheal system development|establishment of tissue polarity|establishment of planar polarity|morphogenesis of follicular epithelium|membrane region|developmental growth|morphogenesis of an epithelium|cell junction|respiratory system development|biological adhesion|regulation of response to…	GO:0016334|GO:0007155|GO:0098590|GO:0007424|GO:0007164|GO:0001736|GO:0016333|GO:0098589|GO:0048589|GO:0002009|GO:0030054|GO:0060541|GO:0022610|GO:0080134|GO:0005924|GO:0030036|GO:0001738|GO:0030029|GO:0030055|GO:0007163	1.79138	0.00230233		0.558229	0.336979	133	3	FBgn0261574	FBpp0311915	40191	kugelei	kug	FALSE	-3.23702	D__melanogaster__1_-1152526	103.586	result	0	133	0	0.802155	NM_140914	NP_649171	0.0392808	FALSE	0	D__melanogaster__1_-1152526	20670	0.182371	Q9VW71
110				1.79138	0.00321977		0.558229	0.300139	132	3	FBgn0026869	FBpp0311396	43796	Thd1	FBgn0026869	FALSE	-3.28721	D__melanogaster__1_-1141258	99.5227	result	0	132	0	0.802155	NM_143668	NP_651925	0.0373579	FALSE	0	D__melanogaster__1_-1141258	25412	0.174908
357	down_early	neuron recognition|chemotaxis|cell adhesion|biological adhesion|axonogenesis|axon development|axon guidance|cell recognition|neuron projection guidance	GO:0008038|GO:0006935|GO:0007155|GO:0022610|GO:0007409|GO:0061564|GO:0007411|GO:0008037|GO:0097485	1.78966	0.00306545	CG6588	0.558767	0.289961	132	3	FBgn0262742	FBpp0305873	42025		Fas1	FALSE	-0.519394	D__melanogaster__1_-1153089	98.2727	query	0	132	0	0.802586	NM_169726	NP_732166	0.594881	FALSE	0	D__melanogaster__1_-1153089	24990	0.172408	P10674
114				1.78621	0.00283584		0.559846	0.347739	131	3	FBgn0052062	FBpp0305201	39198		A2bp1	FALSE	-3.27718	D__melanogaster__1_-1150019	99.4427	result	0	131	0	0.803448	NM_168413	NP_729615	0.0377346	FALSE	0	D__melanogaster__1_-1150019	26568	0.173548
142	down_early	regulation of gene expression, epigenetic	GO:0040029	1.78966	0.00328044	CG7958	0.558767	0.302683	131	3	FBgn0026160	FBpp0290872	39217	tonalli	tna	FALSE	-0.515412	D__melanogaster__1_-1141129	98.5231	query	0	131	1	0.802586	NM_168422	NP_729629	0.597255	FALSE	0	D__melanogaster__1_-1141129	26706	0.172243
389		cell adhesion|cell-cell junction|cell-cell junction assembly|developmental maturation|cell junction organization|septate junction assembly|septate junction|circulatory system development|establishment of glial blood-brain barrier|establishment of blood-brain barrier|apical junction complex|cell-cell junction organization|apical junction assembly|cell junction assembly|cell junction|cell adhesion …	GO:0007155|GO:0005911|GO:0007043|GO:0021700|GO:0034330|GO:0019991|GO:0005918|GO:0072359|GO:0060857|GO:0060856|GO:0043296|GO:0045216|GO:0043297|GO:0034329|GO:0030054|GO:0061343|GO:0070160|GO:0022610|GO:0003007|GO:0072358|GO:0007163	1.81379	0.00240389		0.551331	0.289339	130	3	FBgn0037240	FBpp0078557	40553	Contactin	Cont	FALSE	-3.2576	D__melanogaster__1_-1146741	99.6929	result	0	130	3	0.796552	NM_141204	NP_649461	0.0384808	FALSE	0	D__melanogaster__1_-1146741	18286	0.177706	Q9VN14
569	up_late			1.81034	0.00359809	CG10360	0.552381	0.239504	130	3	FBgn0003231	FBpp0099683	35246		ref(2)P	FALSE	-0.509928	D__melanogaster__1_-1139243	90.7967	query	0	130	7	0.797414	NM_057352	NP_476700	0.600539	FALSE	0	D__melanogaster__1_-1139243	25304	0.160135	P14199
122		developmental maturation|axonogenesis|establishment of vesicle localization|establishment of organelle localization|organelle localization|cytoskeleton-dependent intracellular transport|neuron projection guidance|chemotaxis|locomotory behavior|synaptic vesicle transport|synaptic vesicle endocytosis|synapse organization|neuromuscular junction development|axon development|axon guidance|vesicle loca…	GO:0021700|GO:0007409|GO:0051650|GO:0051656|GO:0051640|GO:0030705|GO:0097485|GO:0006935|GO:0007626|GO:0048489|GO:0048488|GO:0050808|GO:0007528|GO:0061564|GO:0007411|GO:0051648|GO:0097480|GO:0097479	1.78793	0.00270481		0.559306	0.317951	129	3	FBgn0267002	FBpp0312423	36876		unc-104	FALSE	-3.24286	D__melanogaster__1_-1155554	95.3643	result	0	129	0	0.803017	NM_166192	NP_725610	0.0390522	FALSE	0	D__melanogaster__1_-1155554	24710	0.16614	A1ZAJ2
617	up_late	protein folding|ATPase activity, coupled	GO:0006457|GO:0042623	1.84655	0.00221512	CG8258	0.54155	0.312093	129	3	FBgn0033342	FBpp0087764	35882		CG8258	FALSE	-0.524969	D__melanogaster__1_-1144155	88.2636	query	0	129	19	0.788362	NM_136574	NP_610418	0.591574	FALSE	0	D__melanogaster__1_-1144155	16586	0.157896
151	up_early			1.78966	0.00252578	CG6424	0.558767	0.307456	128	3	FBgn0028494	FBpp0309238	37012		CG6424	FALSE	-0.501152	D__melanogaster__1_-1141518	100.227	query	0	128	0	0.802586	NM_166246	NP_725709	0.605832	FALSE	0	D__melanogaster__1_-1141518	21472	0.174611
214	up_late			1.78966	0.00269758	CG5830	0.558767	0.310901	128	3	FBgn0036556	FBpp0305756	39748		CG5830	FALSE	-0.461559	D__melanogaster__1_-1146248	99.5156	query	0	128	0	0.802586	NM_140568	NP_648825	0.6303	FALSE	0	D__melanogaster__1_-1146248	22082	0.173372
360	down_early	axonogenesis|neuromuscular junction|actin cytoskeleton|neuron projection guidance|chemotaxis|synapse|membrane organization|cytoskeletal protein binding|actin binding|synapse organization|synapse assembly|axon development|axon guidance|actin cytoskeleton organization|actin filament-based process	GO:0007409|GO:0031594|GO:0015629|GO:0097485|GO:0006935|GO:0045202|GO:0061024|GO:0008092|GO:0003779|GO:0050808|GO:0007416|GO:0061564|GO:0007411|GO:0030036|GO:0030029	1.80517	0.00242838	CG4532	0.553964	0.330709	128	3	FBgn0029903	FBpp0300548	31620	pod1	FBgn0029903	FALSE	-0.508994	D__melanogaster__1_-1141963	100.047	query	0	128	0	0.798707	NM_167094	NP_727128	0.6011	FALSE	0	D__melanogaster__1_-1141963	20586	0.177074
408	down_early			1.78621	0.00230007	CG4262	0.559846	0.370202	128	3	FBgn0260400	FBpp0298002	31000		elav	FALSE	-0.536891	D__melanogaster__1_-1152216	101.055	query	0	128	0	0.803448	NM_080294	NP_525033	0.584563	FALSE	0	D__melanogaster__1_-1152216	21940	0.175442	P16914
647	down_early	synaptic vesicle|establishment of vesicle localization|neurotransmitter secretion|establishment of organelle localization|secretion|synapse|exocytosis|synaptic vesicle endocytosis|vesicle localization|axon|neurotransmitter transport|protein folding|cellular protein complex disassembly|synapse part|protein complex disassembly|synaptic vesicle exocytosis|organelle localization|locomotory behavior|s…	GO:0008021|GO:0051650|GO:0007269|GO:0051656|GO:0046903|GO:0045202|GO:0006887|GO:0048488|GO:0051648|GO:0030424|GO:0006836|GO:0006457|GO:0043624|GO:0044456|GO:0043241|GO:0016079|GO:0051640|GO:0007626|GO:0048489|GO:0030135|GO:0032984|GO:0023061|GO:0032940|GO:0001505|GO:0097480|GO:0097479	1.8069	0.00306357	CG6395	0.553435	0.275484	128	3	FBgn0004179	FBpp0311238	40459		Csp	FALSE	-0.500776	D__melanogaster__1_-1139460	96.856	query	0	128	2	0.798276	NM_168950	NP_730714	0.60606	FALSE	0	D__melanogaster__1_-1139460	23144	0.170822	Q03751
125				1.78966	0.00324908		0.558767	0.268591	127	3	FBgn0050069	FBpp0086659	36573		CG30069	FALSE	-3.23124	D__melanogaster__1_-1149258	95.7953	result	0	127	0	0.802586	NM_137093	NP_610937	0.0395085	FALSE	0	D__melanogaster__1_-1149258	25180	0.1666
356	up_early			1.7931	0.00347219	CG13124	0.557692	0.265717	127	3	FBgn0032156	FBpp0290093	34310		CG13124	FALSE	-0.52749	D__melanogaster__1_-1143439	95.2992	query	0	127	0	0.801724	NM_176003	NP_788017	0.590084	FALSE	0	D__melanogaster__1_-1143439	26260	0.166316
584	down_early	ATPase activity, coupled	GO:0042623	1.7931	0.00327347	CG12403	0.557692	0.315711	127	3	FBgn0265262	FBpp0307601	45668		Vha68-1	FALSE	-0.4878	D__melanogaster__1_-1154290	94.3386	query	0	127	0	0.801724	NM_078836	NP_523560	0.613975	FALSE	0	D__melanogaster__1_-1154290	27332	0.16464	P48602
614	up_late	purine ribonucleoside binding|protein folding|carbohydrate derivative binding|unfolded protein binding|anion binding|ATPase activity, coupled|ribonucleoside binding|purine nucleoside binding|nucleoside binding|purine ribonucleotide binding|purine ribonucleoside triphosphate binding|ribonucleotide binding	GO:0032550|GO:0006457|GO:0097367|GO:0051082|GO:0043168|GO:0042623|GO:0032549|GO:0001883|GO:0001882|GO:0032555|GO:0035639|GO:0032553	1.82931	0.00303678	CG5374	0.546654	0.284821	127	3	FBgn0003676	FBpp0083684	42649	Tcp1-like	T-cp1	FALSE	-0.56384	D__melanogaster__1_-1139354	79.4348	query	0	127	12	0.792672	NM_170016	NP_732748	0.56902	FALSE	0	D__melanogaster__1_-1139354	22374	0.140842	P12613
113		regulation of gene expression, epigenetic	GO:0040029	1.8069	0.00279901		0.553435	0.300571	126	3	FBgn0052529	FBpp0305208	33000		Hers	FALSE	-3.27836	D__melanogaster__1_-1150264	98.5476	result	0	126	0	0.798276	NM_167688	NP_728309	0.0376902	FALSE	0	D__melanogaster__1_-1150264	22092	0.174112
112				1.79655	0.002426		0.556622	0.310839	125	3	FBgn0038504	FBpp0308615	42093	Sur-8	FBgn0038504	FALSE	-3.28465	D__melanogaster__1_-1147597	99.536	result	0	125	0	0.800862	NM_169758	NP_732231	0.0374537	FALSE	0	D__melanogaster__1_-1147597	19908	0.17371	Q9VEK6
391		homeostatic process|cellular homeostasis	GO:0042592|GO:0019725	1.80345	0.00319829		0.554493	0.258502	125	3	FBgn0001186	FBpp0305527	45875		Hex-A	FALSE	-3.24665	D__melanogaster__1_-1138975	95.4262	result	0	125	3	0.799138	NM_167194	NP_727350	0.0389044	FALSE	0	D__melanogaster__1_-1138975	25126	0.166829
396		epithelium migration|cell adhesion|epithelial cell migration|regulation of synaptic transmission|synaptic growth at neuromuscular junction|establishment of vesicle localization|cognition|regulation of cell morphogenesis|neurotransmitter secretion|learning or memory|establishment of organelle localization|regulation of synapse structure and activity|secretion|exocytosis|regulation of localization|…	GO:0090132|GO:0007155|GO:0010631|GO:0050804|GO:0051124|GO:0051650|GO:0050890|GO:0022604|GO:0007269|GO:0007611|GO:0051656|GO:0050803|GO:0046903|GO:0006887|GO:0032879|GO:0022603|GO:0048488|GO:0050808|GO:0007416|GO:0008360|GO:0007528|GO:0051648|GO:0006836|GO:0090130|GO:0051960|GO:0044087|GO:0016079|GO:0001667|GO:0007297|GO:0051640|GO:0030707|GO:0007274|GO:0048589|GO:0007626|GO:0007298|GO:0048489|GO:…	1.8	0.00231978		0.555556	0.340258	125	3	FBgn0013759	FBpp0303394	42567		CASK	FALSE	-3.22513	D__melanogaster__1_-1140224	102.104	result	0	125	0	0.8	NM_169971	NP_732662	0.0397505	FALSE	0	D__melanogaster__1_-1140224	20964	0.178816	Q24210
411	down_late	epithelium migration|epithelial cell migration|macromolecular complex assembly|developmental maturation|dorsal/ventral pattern formation|cell maturation|axonogenesis|regulation of cell morphogenesis|establishment of organelle localization|cytoskeleton-dependent intracellular transport|chemotaxis|oocyte development|muscle cell cellular homeostasis|oocyte axis specification|regulation of localizati…	GO:0090132|GO:0010631|GO:0065003|GO:0021700|GO:0009953|GO:0048469|GO:0007409|GO:0022604|GO:0051656|GO:0030705|GO:0006935|GO:0048599|GO:0046716|GO:0007309|GO:0032879|GO:0022603|GO:0042592|GO:0019725|GO:0005938|GO:0009994|GO:0007405|GO:0030424|GO:0090130|GO:0051960|GO:0008283|GO:0001667|GO:0007297|GO:0051640|GO:0030707|GO:0015629|GO:0097485|GO:0007281|GO:0009950|GO:0007308|GO:0007298|GO:0009798|GO:…	1.80172	0.00303442	CG8440	0.555024	0.294125	125	3	FBgn0015754	FBpp0293289	36791	Lissencephaly-1	Lis-1	FALSE	-0.533172	D__melanogaster__1_-1140438	98.1855	query	0	125	1	0.799569	NM_206130	NP_995852	0.586741	FALSE	0	D__melanogaster__1_-1140438	23940	0.171954	Q7KNS3
423	down_early	cell adhesion|regulation of phosphorylation|stress-activated protein kinase signaling cascade|negative regulation of response to stimulus|MAPK cascade|regulation of phosphorus metabolic process|developmental maturation|dorsal/ventral pattern formation|cell maturation|negative regulation of signaling|establishment of organelle localization|regulation of intracellular signal transduction|negative r…	GO:0007155|GO:0042325|GO:0031098|GO:0048585|GO:0000165|GO:0051174|GO:0021700|GO:0009953|GO:0048469|GO:0023057|GO:0051656|GO:1902531|GO:0042326|GO:0048599|GO:0007309|GO:0014706|GO:0009994|GO:0019220|GO:0023014|GO:0061061|GO:0043408|GO:0060538|GO:0060537|GO:0051640|GO:0009968|GO:0007281|GO:0009950|GO:0007308|GO:0010648|GO:0009798|GO:0022610|GO:0080134|GO:0040023|GO:0051403	1.81724	0.0047428	CG2096	0.550285	0.287088	125	3	FBgn0000711	FBpp0305497	44289	flapwing	flw	FALSE	-0.515788	D__melanogaster__1_-1138919	102.426	query	0	125	3	0.79569	NM_167229	NP_727418	0.59703	FALSE	0	D__melanogaster__1_-1138919	34578	0.181915	P48462
636	up_early	developmental maturation|muscle cell development|dorsal/ventral pattern formation|cell maturation|axonogenesis|striated muscle cell development|striated muscle cell differentiation|neurotransmitter secretion|establishment of organelle localization|cytoskeleton-dependent intracellular transport|secretion|chemotaxis|oocyte development|oocyte axis specification|regulation of localization|striated mu…	GO:0021700|GO:0055001|GO:0009953|GO:0048469|GO:0007409|GO:0055002|GO:0051146|GO:0007269|GO:0051656|GO:0030705|GO:0046903|GO:0006935|GO:0048599|GO:0007309|GO:0032879|GO:0014706|GO:0009994|GO:0006836|GO:0061061|GO:0044087|GO:0060538|GO:0060537|GO:0051640|GO:0097485|GO:0007626|GO:0007281|GO:0008092|GO:0009950|GO:0007308|GO:0042692|GO:0009798|GO:0040023|GO:0061564|GO:0007411|GO:0023061|GO:0032940|GO:…	1.84483	0.00227955	CG7765	0.542056	0.277477	125	3	FBgn0001308	FBpp0086328	36810		Khc	FALSE	-0.48977	D__melanogaster__1_-1139019	96.6577	query	0	125	14	0.788793	NM_057242	NP_476590	0.612767	FALSE	0	D__melanogaster__1_-1139019	16952	0.172912	P17210
441	down_early			1.82931	0.00317129	CG7010	0.546654	0.281401	124	3	FBgn0028325	FBpp0070679	31406		l(1)G0334	FALSE	-0.498846	D__melanogaster__1_-1141457	89.3273	query	0	124	14	0.792672	NM_167019	NP_726947	0.607231	FALSE	0	D__melanogaster__1_-1141457	24232	0.15699
499	up_late			1.82586	0.00233485	CG6512	0.547686	0.310367	124	3	FBgn0036702	FBpp0075013	39922		CG6512	FALSE	-0.45429	D__melanogaster__1_-1146346	90.2743	query	0	124	11	0.793534	NM_168722	NP_730250	0.634898	FALSE	0	D__melanogaster__1_-1146346	17970	0.158934
563	up_late	ATPase activity, coupled	GO:0042623	1.84138	0.00241676	CG5525	0.543071	0.293181	124	3	FBgn0032444	FBpp0079992	34674		CG5525	FALSE	-0.515843	D__melanogaster__1_-1143627	84.5185	query	0	124	16	0.789655	NM_135735	NP_609579	0.596997	FALSE	0	D__melanogaster__1_-1143627	17300	0.149856
643	down_early	gene silencing by RNA|posttranscriptional gene silencing|regulation of gene expression, epigenetic|posttranscriptional gene silencing by RNA|ATPase activity, coupled|RNA interference|posttranscriptional regulation of gene expression	GO:0031047|GO:0016441|GO:0040029|GO:0035194|GO:0042623|GO:0016246|GO:0010608	1.80517	0.00354249	CG10279	0.553964	0.222977	124	3	FBgn0003261	FBpp0301226	40739	Rm62	FBgn0003261	FALSE	-0.527529	D__melanogaster__1_-1139251	90.4228	query	0	124	1	0.798707	NM_169122	NP_731035	0.590061	FALSE	0	D__melanogaster__1_-1139251	24518	0.158636	P19109
127		gene silencing by RNA|posttranscriptional gene silencing|regulation of gene expression, epigenetic|posttranscriptional gene silencing by RNA|RNA interference|posttranscriptional regulation of gene expression	GO:0031047|GO:0016441|GO:0040029|GO:0035194|GO:0016246|GO:0010608	1.80345	0.00619873		0.554493	0.30028	123	3	FBgn0011837	FBpp0311375	32222		Tis11	FALSE	-3.22452	D__melanogaster__1_-1140016	97.748	result	0	123	0	0.799138	NM_167333	NP_727633	0.0397748	FALSE	0	D__melanogaster__1_-1140016	36860	0.171473	P47980
382		neuroblast division|asymmetric neuroblast division|regulation of nervous system development|establishment or maintenance of neuroblast polarity|somatic stem cell division|neuronal stem cell division|cell proliferation|neuroblast proliferation|establishment or maintenance of cell polarity|posttranscriptional regulation of gene expression	GO:0055057|GO:0055059|GO:0051960|GO:0045196|GO:0048103|GO:0036445|GO:0008283|GO:0007405|GO:0007163|GO:0010608	1.82241	0.00232387		0.548723	0.305923	123	3	FBgn0004889	FBpp0311386	47877	twins	tws	FALSE	-3.28953	D__melanogaster__1_-1139626	98.4545	result	0	123	2	0.794397	NM_169331	NP_731453	0.0372714	FALSE	0	D__melanogaster__1_-1139626	20412	0.175186	P36872
128	down_early	negative regulation of signal transduction|negative regulation of cell communication|negative regulation of response to stimulus|negative regulation of signaling|ovarian follicle cell development|actin cytoskeleton	GO:0009968|GO:0010648|GO:0048585|GO:0023057|GO:0030707|GO:0015629	1.8	0.00237758	CG3973	0.555556	0.334666	123	3	FBgn0029881	FBpp0310031	31596		pigs	FALSE	-0.481056	D__melanogaster__1_-1141948	101.683	query	0	123	0	0.8	NM_132103	NP_572331	0.61813	FALSE	0	D__melanogaster__1_-1141948	20954	0.177457
427	down_early	gene silencing by RNA|posttranscriptional gene silencing|epithelium migration|epithelial cell migration|open tracheal system development|synaptic growth at neuromuscular junction|axonogenesis|neuromuscular junction|regulation of synapse structure and activity|chemotaxis|synapse|regulation of gene expression, epigenetic|synapse organization|homeostatic process|synapse assembly|cell-substrate adher…	GO:0031047|GO:0016441|GO:0090132|GO:0010631|GO:0007424|GO:0051124|GO:0007409|GO:0031594|GO:0050803|GO:0006935|GO:0045202|GO:0040029|GO:0050808|GO:0042592|GO:0007416|GO:0005924|GO:0007528|GO:0030055|GO:0010608|GO:0090130|GO:0051960|GO:0044087|GO:0001667|GO:0097485|GO:0048589|GO:0030054|GO:0035194|GO:0060541|GO:0061564|GO:0007411	1.80517	0.00235112	CG10497	0.553964	0.355591	123	3	FBgn0010415	FBpp0309696	37447	Syndecan	Sdc	FALSE	-0.511483	D__melanogaster__1_-1139811	101.455	query	0	123	0	0.798707	NM_166450	NP_726072	0.599606	FALSE	0	D__melanogaster__1_-1139811	19956	0.177992	P49415
126		dorsal/ventral pattern formation	GO:0009953	1.81207	0.00325474		0.551855	0.310663	122	3	FBgn0261885	FBpp0307031	42130	osa	FBgn0261885	FALSE	-3.23072	D__melanogaster__1_-1152659	95.4016	result	0	122	0	0.796983	NM_206506	NP_996228	0.0395289	FALSE	0	D__melanogaster__1_-1152659	26550	0.168257	Q8IN94
397		muscle structure development|contractile fiber part|sarcomere|Z disc|muscle cell development|striated muscle cell development|striated muscle cell differentiation|myofibril assembly|muscle cell differentiation|actomyosin structure organization|contractile fiber|actin cytoskeleton organization|I band|actin filament-based process|myofibril|protein phosphorylation	GO:0061061|GO:0044449|GO:0030017|GO:0030018|GO:0055001|GO:0055002|GO:0051146|GO:0030239|GO:0042692|GO:0031032|GO:0043292|GO:0030036|GO:0031674|GO:0030029|GO:0030016|GO:0006468	1.81379	0.00324376		0.551331	0.282227	122	3	FBgn0005666	FBpp0311242	43814	bent	bt	FALSE	-3.22389	D__melanogaster__1_-1139693	91.913	result	0	122	7	0.796552	NM_205876	NP_995598	0.0397998	FALSE	0	D__melanogaster__1_-1139693	25572	0.160407
172	down_early	lipid binding|establishment of vesicle localization|neurotransmitter secretion|establishment of organelle localization|organelle localization|regulation of synapse structure and activity|secretion|membrane organization|anion binding|synaptic vesicle transport|synaptic vesicle endocytosis|phospholipid binding|signal release|secretion by cell|vesicle localization|regulation of neurotransmitter leve…	GO:0008289|GO:0051650|GO:0007269|GO:0051656|GO:0051640|GO:0050803|GO:0046903|GO:0061024|GO:0043168|GO:0048489|GO:0048488|GO:0005543|GO:0023061|GO:0032940|GO:0051648|GO:0001505|GO:0097480|GO:0097479|GO:0006836	1.81034	0.00373166	CG14296	0.552381	0.313779	122	3	FBgn0038659	FBpp0306589	42265		EndoA	FALSE	-0.483155	D__melanogaster__1_-1147700	98.459	query	0	122	0	0.797414	NM_169838	NP_732383	0.616834	FALSE	0	D__melanogaster__1_-1147700	32350	0.173343	Q8T390
355	up_late	neuron recognition|epithelium migration|cell adhesion|epithelial cell migration|cell-cell junction|regulation of tube size|open tracheal system development|cell-cell junction assembly|regulation of anatomical structure size|septate junction assembly|cell recognition|apical junction complex|cell-cell junction organization|apical junction assembly|synapse|cell adhesion involved in heart morphogenes…	GO:0008038|GO:0090132|GO:0007155|GO:0010631|GO:0005911|GO:0035150|GO:0007424|GO:0007043|GO:0090066|GO:0019991|GO:0008037|GO:0043296|GO:0045216|GO:0043297|GO:0045202|GO:0061343|GO:0050808|GO:0007416|GO:0003007|GO:0090130|GO:0035152|GO:0034330|GO:0005918|GO:0072359|GO:0001667|GO:0007297|GO:0030707|GO:0034329|GO:0008544|GO:0030054|GO:0007298|GO:0060541|GO:0070160|GO:0022610|GO:0072358	1.80862	0.00372715	CG3903	0.552908	0.237095	122	3	FBgn0001987	FBpp0310295	34927	Gliotactin	Gli	FALSE	-0.476346	D__melanogaster__1_-1139049	92.4836	query	0	122	0	0.797845	NM_165130	NP_723931	0.621049	FALSE	0	D__melanogaster__1_-1139049	25386	0.162537
484	up_late	ATPase activity, coupled	GO:0042623	1.80517	0.00545643	CG1582	0.553964	0.242286	122	3	FBgn0030246	FBpp0308815	32021		CG1582	FALSE	-0.463343	D__melanogaster__1_-1142165	86.843	query	0	122	1	0.798707	NM_132435	NP_572663	0.629177	FALSE	0	D__melanogaster__1_-1142165	39660	0.151823
591	down_early	dorsal/ventral pattern formation	GO:0009953	1.83793	0.00248209	CG4994	0.54409	0.288645	122	3	FBgn0026409	FBpp0300819	39587		Mpcp	FALSE	-0.471841	D__melanogaster__1_-1141201	89.3524	query	0	122	17	0.790517	NM_168588	NP_729978	0.623853	FALSE	0	D__melanogaster__1_-1141201	18826	0.157034
640	down_late	synapse part|synaptic vesicle|establishment of vesicle localization|neurotransmitter secretion|establishment of organelle localization|organelle localization|secretion|synapse|membrane organization|regulation of localization|synaptic vesicle transport|coated vesicle|synaptic vesicle endocytosis|signal release|secretion by cell|vesicle localization|regulation of neurotransmitter levels|establishme…	GO:0044456|GO:0008021|GO:0051650|GO:0007269|GO:0051656|GO:0051640|GO:0046903|GO:0045202|GO:0061024|GO:0032879|GO:0048489|GO:0030135|GO:0048488|GO:0023061|GO:0032940|GO:0051648|GO:0001505|GO:0097480|GO:0097479|GO:0006836	1.81034	0.00227499	CG4260	0.552381	0.319613	122	3	FBgn0264855	FBpp0088945	33211		AP-2alpha	FALSE	-0.502575	D__melanogaster__1_-1154056	100.597	query	0	122	2	0.797414	NM_205885	NP_995607	0.604971	FALSE	0	D__melanogaster__1_-1154056	18752	0.176176	P91926
613	up_early			1.83103	0.00356556	CG11856	0.546139	0.256047	121	3	FBgn0039302	FBpp0293235	43041		Nup358	FALSE	-0.568082	D__melanogaster__1_-1148138	90.9818	query	0	121	11	0.792241	NM_143104	NP_651361	0.566611	FALSE	0	D__melanogaster__1_-1148138	25984	0.160179
115		lipid binding|dorsal/ventral axis specification|axis specification|dorsal/ventral pattern formation|cognition|cell proliferation|learning or memory|protein phosphorylation	GO:0008289|GO:0009950|GO:0009798|GO:0009953|GO:0050890|GO:0008283|GO:0007611|GO:0006468	1.81034	0.00252306		0.552381	0.335434	120	3	FBgn0003093	FBpp0308295	43428		Pkc98E	FALSE	-3.27691	D__melanogaster__1_-1139212	102.358	result	0	120	0	0.797414	NM_079821	NP_524545	0.0377449	FALSE	0	D__melanogaster__1_-1139212	22582	0.179576	P13678
486	up_late	signal transduction by phosphorylation|regulation of phosphorylation|macromolecular complex assembly|stress-activated protein kinase signaling cascade|MAPK cascade|regulation of phosphorus metabolic process|regulation of MAPK cascade|positive regulation of MAPK cascade|regulation of intracellular signal transduction|positive regulation of cell communication|cellular macromolecular complex assembl…	GO:0023014|GO:0042325|GO:0065003|GO:0031098|GO:0000165|GO:0051174|GO:0043408|GO:0043410|GO:1902531|GO:0010647|GO:0034622|GO:0023056|GO:0042327|GO:0080134|GO:0030036|GO:0030029|GO:0019220|GO:0051403	1.83103	0.00244954	CG12876	0.546139	0.280872	120	3	FBgn0086346	FBpp0084610	43330		ALiX	FALSE	-0.461646	D__melanogaster__1_-1151749	90.0085	query	0	120	3	0.792241	NM_143325	NP_651582	0.630246	FALSE	0	D__melanogaster__1_-1151749	17670	0.160443
592	up_late			1.82759	0.00330147	CG10160	0.54717	0.249517	120	3	FBgn0001258	FBpp0304377	45880		ImpL3	FALSE	-0.452744	D__melanogaster__1_-1139007	91.3929	query	0	120	8	0.793103	NM_057233	NP_476581	0.635881	FALSE	0	D__melanogaster__1_-1139007	22474	0.160903	Q95028
593	up_late	protein folding|unfolded protein binding	GO:0006457|GO:0051082	1.82931	0.00237411	CG5520	0.546654	0.280156	120	3	FBgn0039562	FBpp0084623	43354		Gp93	FALSE	-0.470284	D__melanogaster__1_-1148310	92.1468	query	0	120	11	0.792672	NM_143344	NP_651601	0.624825	FALSE	0	D__melanogaster__1_-1148310	17526	0.161661
620	up_late			1.85172	0.0018105	CG10691	0.540037	0.332051	120	3	FBgn0002031	FBpp0312093	49168		l(2)37Cc	FALSE	-0.505455	D__melanogaster__1_-1139059	88.0952	query	0	120	15	0.787069	NM_165281	NP_724165	0.603231	FALSE	0	D__melanogaster__1_-1139059	13482	0.157033	P24156
119				1.82069	0.00234611		0.549242	0.353226	119	3	FBgn0086686	FBpp0310571	41776		l(3)L1231	FALSE	-3.26163	D__melanogaster__1_-1151821	101.05	result	0	119	0	0.794828	NM_142122	NP_650379	0.038326	FALSE	0	D__melanogaster__1_-1151821	18968	0.17885
589	up_late			1.84138	0.00289386	CG2789	0.543071	0.293316	119	3	FBgn0031263	FBpp0077726	33231		CG2789	FALSE	-0.472825	D__melanogaster__1_-1142843	85.8077	query	0	119	15	0.789655	NM_134687	NP_608531	0.623239	FALSE	0	D__melanogaster__1_-1142843	21230	0.15107
120				1.82069	0.00308924		0.549242	0.254092	118	3	FBgn0031374	FBpp0305222	33367		CG7337	FALSE	-3.25951	D__melanogaster__1_-1142912	95.9661	result	0	118	0	0.794828	NM_134786	NP_608630	0.0384071	FALSE	0	D__melanogaster__1_-1142912	21254	0.169551
174	down_early			1.80345	0.00293571	CG14619	0.554493	0.282341	118	3	FBgn0031187	FBpp0308591	33132		CG14619	FALSE	-0.481572	D__melanogaster__1_-1142798	94.3559	query	0	118	0	0.799138	NM_167778	NP_728456	0.617811	FALSE	0	D__melanogaster__1_-1142798	25032	0.163812
197	down_early			1.81379	0.00229243	CG9038	0.551331	0.316239	118	3	FBgn0026076	FBpp0290011	32541	UBL3	FBgn0026076	FALSE	-0.47037	D__melanogaster__1_-1141110	100.763	query	0	118	0	0.796552	NM_206730	NP_996453	0.624771	FALSE	0	D__melanogaster__1_-1141110	18218	0.176777
644	up_late	cell adhesion|cell-cell junction|open tracheal system development|regulation of phosphorus metabolic process|developmental maturation|cell maturation|apical junction assembly|negative regulation of phosphorylation|morphogenesis of an epithelium|somatic stem cell division|neuroblast proliferation|regulation of phosphate metabolic process|establishment or maintenance of neuroblast polarity|membrane…	GO:0007155|GO:0005911|GO:0007424|GO:0051174|GO:0021700|GO:0048469|GO:0043297|GO:0042326|GO:0002009|GO:0048103|GO:0007405|GO:0019220|GO:0045196|GO:0098589|GO:0034329|GO:0045179|GO:0030054|GO:0007308|GO:0007298|GO:0009798|GO:0022610|GO:0006468|GO:0007163|GO:0090132|GO:0042325|GO:0010631|GO:0098590|GO:0045177|GO:0007043|GO:0022604|GO:0043296|GO:0045216|GO:0055057|GO:0048599|GO:0055059|GO:0007309|GO:…	1.82414	0.00294533	CG5884	0.548204	0.259358	118	3	FBgn0026192	FBpp0074230	32752	par-6	FBgn0026192	FALSE	-0.502767	D__melanogaster__1_-1141141	94.8291	query	0	118	1	0.793966	NM_167575	NP_728094	0.604855	FALSE	0	D__melanogaster__1_-1141141	19924	0.167839
409	up_late			1.82069	0.0022702	CG9854	0.549242	0.297819	117	3	FBgn0015949	FBpp0303281	49636	hiiragi	hrg	FALSE	-0.53351	D__melanogaster__1_-1140479	99.1197	query	0	117	0	0.794828	NM_166372	NP_725919	0.586543	FALSE	0	D__melanogaster__1_-1140479	18568	0.174814
131		regulation of response to stress|cognition|learning or memory	GO:0080134|GO:0050890|GO:0007611	1.82414	0.00238327		0.548204	0.34048	116	3	FBgn0037705	FBpp0081596	41145	murashka	mura	FALSE	-3.17942	D__melanogaster__1_-1147056	99.431	result	0	116	0	0.793966	NM_169292	NP_731367	0.0416097	FALSE	0	D__melanogaster__1_-1147056	20272	0.175673
352		synapse|synapse part|synaptic vesicle|coated vesicle|synapse organization|signal release|secretion by cell|neurotransmitter secretion|regulation of neurotransmitter levels|secretion|neurotransmitter transport	GO:0045202|GO:0044456|GO:0008021|GO:0030135|GO:0050808|GO:0023061|GO:0032940|GO:0007269|GO:0001505|GO:0046903|GO:0006836	1.82069	0.00533033		0.549242	0.289397	115	3	FBgn0005586	FBpp0087352	36127	Rab3	FBgn0005586	FALSE	-3.28667	D__melanogaster__1_-1139664	88.5913	result	0	115	0	0.794828	NM_078963	NP_523687	0.0373782	FALSE	0	D__melanogaster__1_-1139664	39406	0.155955	P25228
587	down_early	synapse part|regulation of synaptic transmission|macromolecular complex assembly|synaptic vesicle exocytosis|establishment of vesicle localization|neurotransmitter secretion|establishment of organelle localization|organelle localization|secretion|cellular macromolecular complex assembly|synaptic vesicle priming|neuromuscular synaptic transmission|synapse|membrane organization|exocytosis|synaptic …	GO:0044456|GO:0050804|GO:0065003|GO:0016079|GO:0051650|GO:0007269|GO:0051656|GO:0051640|GO:0046903|GO:0034622|GO:0016082|GO:0007274|GO:0045202|GO:0061024|GO:0006887|GO:0048489|GO:0023061|GO:0032940|GO:0051648|GO:0001505|GO:0030424|GO:0097480|GO:0097479|GO:0006836	1.81552	0.00488571	CG40452	0.550807	0.289665	115	3	FBgn0011288	FBpp0293167	3355084		Snap25	FALSE	-0.411713	D__melanogaster__1_-1139907	90.4425	query	0	115	2	0.796121	NM_001043177	NP_001036642	0.662514	FALSE	0	D__melanogaster__1_-1139907	39542	0.157825	P36975
615	up_early	protein folding|unfolded protein binding|ATPase activity, coupled	GO:0006457|GO:0051082|GO:0042623	1.87241	0.0017728	CG8439	0.53407	0.318384	115	3	FBgn0010621	FBpp0087096	36308		Cct5	FALSE	-0.557448	D__melanogaster__1_-1139849	84.23	query	0	115	15	0.781897	NM_165867	NP_725107	0.572669	FALSE	0	D__melanogaster__1_-1139849	14046	0.15204
645	up_early	cell-cell junction|regulation of phosphorus metabolic process|developmental maturation|cell maturation|negative regulation of signaling|secretion|apical junction assembly|synapse|negative regulation of phosphorylation|morphogenesis of an epithelium|exocytosis|actin cytoskeleton organization|somatic stem cell division|neuroblast proliferation|actin filament-based process|regulation of phosphate me…	GO:0005911|GO:0051174|GO:0021700|GO:0048469|GO:0023057|GO:0046903|GO:0043297|GO:0045202|GO:0042326|GO:0002009|GO:0006887|GO:0030036|GO:0048103|GO:0007405|GO:0030029|GO:0019220|GO:0006836|GO:0016334|GO:0044456|GO:0051960|GO:0045196|GO:0005918|GO:0016333|GO:0098589|GO:0034329|GO:0009968|GO:0008092|GO:0008544|GO:0030054|GO:0007308|GO:0009798|GO:0070160|GO:0032940|GO:0001505|GO:0006468|GO:0007163|GO:…	1.82931	0.0021132	CG2671	0.546654	0.299022	115	3	FBgn0002121	FBpp0303505	33156		l(2)gl	FALSE	-0.514115	D__melanogaster__1_-1139063	98.886	query	0	115	1	0.792672	NM_164352	NP_722587	0.598029	FALSE	0	D__melanogaster__1_-1139063	16534	0.175019	P08111
395		germ cell development	GO:0007281	1.82759	0.00189755		0.54717	0.367099	113	3	FBgn0026206	FBpp0309300	45775		mei-P26	FALSE	-3.22609	D__melanogaster__1_-1141145	102.726	result	0	113	0	0.793103	NM_143765	NP_652022	0.0397126	FALSE	0	D__melanogaster__1_-1141145	17144	0.181174
556		cation binding|maintenance of location|muscle cell development|striated muscle cell development|striated muscle cell differentiation|actin binding|contractile fiber|cell-substrate adherens junction|actin cytoskeleton organization|actin filament-based process|cell-substrate junction|muscle structure development|contractile fiber part|sarcomere|Z disc|metal ion binding|myofibril assembly|locomotory…	GO:0043169|GO:0051235|GO:0055001|GO:0055002|GO:0051146|GO:0003779|GO:0043292|GO:0005924|GO:0030036|GO:0030029|GO:0030055|GO:0061061|GO:0044449|GO:0030017|GO:0030018|GO:0046872|GO:0030239|GO:0007626|GO:0008092|GO:0030054|GO:0007629|GO:0042692|GO:0031032|GO:0005509|GO:0031674|GO:0030016	1.83966	0.00373618		0.54358	0.240478	113	3	FBgn0000667	FBpp0305936	31166		Actn	FALSE	-3.27201	D__melanogaster__1_-1138917	86.1635	result	0	113	9	0.790086	NM_166920	NP_726784	0.0379299	FALSE	0	D__melanogaster__1_-1138917	28190	0.15143	P18091
148	down_late	cell adhesion|embryonic morphogenesis|biological adhesion	GO:0007155|GO:0048598|GO:0022610	1.82759	0.00240245	CG8896	0.54717	0.292984	113	3	FBgn0004364	FBpp0085620	37277		18w	FALSE	-0.508377	D__melanogaster__1_-1139483	97.9735	query	0	113	0	0.793103	NM_057466	NP_476814	0.601471	FALSE	0	D__melanogaster__1_-1139483	17580	0.172793
447	up_late	epithelium migration|epithelial cell migration|plasma membrane region|cation binding|apical part of cell|cell-cell junction|regulation of tube size|open tracheal system development|establishment of tissue polarity|mitotic cytokinesis|regulation of anatomical structure size|establishment of organelle localization|cytoskeleton-dependent intracellular transport|morphogenesis of an epithelium|actin c…	GO:0090132|GO:0010631|GO:0098590|GO:0043169|GO:0045177|GO:0005911|GO:0035150|GO:0007424|GO:0007164|GO:0000281|GO:0090066|GO:0051656|GO:0030705|GO:0002009|GO:0030036|GO:0005938|GO:0030029|GO:0090130|GO:0035152|GO:0046872|GO:0001736|GO:0001667|GO:0007297|GO:0051640|GO:0030707|GO:0015629|GO:0098589|GO:0048589|GO:0008092|GO:0008544|GO:0030054|GO:0007298|GO:0060541|GO:0005509|GO:0040023|GO:0001738	1.83793	0.00332484	CG3595	0.54409	0.21305	113	3	FBgn0003514	FBpp0311461	31554		sqh	FALSE	-0.496567	D__melanogaster__1_-1139334	85.2963	query	0	113	5	0.790517	NM_078502	NP_511057	0.608617	FALSE	0	D__melanogaster__1_-1139334	22220	0.1507	P40423
527	down_early	locomotory behavior	GO:0007626	1.82759	0.00254772	CG1417	0.54717	0.281685	113	3	FBgn0003423	FBpp0300184	33117		slgA	FALSE	-0.429817	D__melanogaster__1_-1139306	96.7339	query	0	113	4	0.793103	NM_206805	NP_996528	0.650628	FALSE	0	D__melanogaster__1_-1139306	20804	0.169411	Q04499
407	up_early	purine ribonucleoside binding|cellular protein complex disassembly|carbohydrate derivative binding|anion binding|protein complex disassembly|ribonucleoside binding|purine nucleoside binding|nucleoside binding|macromolecular complex disassembly|purine ribonucleotide binding|purine ribonucleoside triphosphate binding|ribonucleotide binding	GO:0032550|GO:0043624|GO:0097367|GO:0043168|GO:0043241|GO:0032549|GO:0001883|GO:0001882|GO:0032984|GO:0032555|GO:0035639|GO:0032553	1.83966	0.00232333	CG6382	0.54358	0.260135	112	3	FBgn0020443	FBpp0311174	34658		Elf	FALSE	-0.537343	D__melanogaster__1_-1140647	96.6339	query	0	112	0	0.790086	NM_057911	NP_477259	0.584299	FALSE	0	D__melanogaster__1_-1140647	16400	0.172253
440	down_early	regulation of gene expression, epigenetic|open tracheal system development|respiratory system development	GO:0040029|GO:0007424|GO:0060541	1.84655	0.00191436	CG5738	0.54155	0.346956	112	3	FBgn0022238	FBpp0311512	44703		lolal	FALSE	-0.500795	D__melanogaster__1_-1140736	100.4	query	0	112	2	0.788362	NM_166272	NP_725758	0.606049	FALSE	0	D__melanogaster__1_-1140736	16244	0.179606	Q7KRI2
455	up_late			1.83793	0.00256728	CG17273	0.54409	0.251543	112	3	FBgn0027493	FBpp0083395	42466		AdSS	FALSE	-0.484906	D__melanogaster__1_-1141324	88.3273	query	0	112	2	0.790517	NM_142661	NP_650918	0.615755	FALSE	0	D__melanogaster__1_-1141324	18478	0.156609	Q9Y0Y2
394				1.83276	0.0027627		0.545626	0.228829	111	3	FBgn0033544	FBpp0308551	36129		CG7220	FALSE	-3.2319	D__melanogaster__1_-1144285	92.0991	result	0	111	0	0.79181	NM_206087	NP_995809	0.0394824	FALSE	0	D__melanogaster__1_-1144285	19538	0.162719
398				1.86207	0.00304962		0.537037	0.232673	111	3	FBgn0025628	FBpp0291627	31174		CG4199	FALSE	-3.22299	D__melanogaster__1_-1141023	83.901	result	0	111	10	0.784483	NM_166925	NP_726790	0.0398356	FALSE	0	D__melanogaster__1_-1141023	19446	0.150342
642	up_early	gene silencing by RNA|posttranscriptional gene silencing|regulation of gene expression, epigenetic|posttranscriptional gene silencing by RNA|macromolecular complex assembly|establishment of nucleus localization|establishment of organelle localization|organelle localization|RNA interference|posttranscriptional regulation of gene expression|cellular macromolecular complex assembly	GO:0031047|GO:0016441|GO:0040029|GO:0035194|GO:0065003|GO:0040023|GO:0051656|GO:0051640|GO:0016246|GO:0010608|GO:0034622	1.83966	0.00256438	CG7439	0.54358	0.248207	111	3	FBgn0087035	FBpp0304266	39683		AGO2	FALSE	-0.462269	D__melanogaster__1_-1151869	95.5364	query	0	111	1	0.790086	NM_168626	NP_730054	0.629853	FALSE	0	D__melanogaster__1_-1151869	17570	0.169692	Q9VUQ5
405	down_early			1.84655	0.00171615	CG3056	0.54155	0.333503	110	3	FBgn0024987	FBpp0308821	31086	sister-of-Sex-lethal	ssx	FALSE	-0.518944	D__melanogaster__1_-1140958	100.239	query	0	110	1	0.788362	NM_206603	NP_996326	0.595149	FALSE	0	D__melanogaster__1_-1140958	13546	0.178997
465	up_late			1.83276	0.00364106	CG2076	0.545626	0.268951	110	3	FBgn0030263	FBpp0312037	32041		CG2076	FALSE	-0.460396	D__melanogaster__1_-1142174	82.4722	query	0	110	2	0.79181	NM_132453	NP_572681	0.631034	FALSE	0	D__melanogaster__1_-1142174	24254	0.144942
468	up_late	cell adhesion|lipid binding|cytoskeletal protein binding|actin binding|anion binding|regulation of anatomical structure morphogenesis|biological adhesion|regulation of cell shape|phospholipid binding|regulation of cell morphogenesis	GO:0007155|GO:0008289|GO:0008092|GO:0003779|GO:0043168|GO:0022603|GO:0022610|GO:0008360|GO:0005543|GO:0022604	1.85172	0.00191001	CG9968	0.540037	0.266667	110	3	FBgn0030749	FBpp0306158	32612		AnxB11	FALSE	-0.470756	D__melanogaster__1_-1142502	98.8857	query	0	110	5	0.787069	NM_167519	NP_727978	0.62453	FALSE	0	D__melanogaster__1_-1142502	13636	0.176267	Q9VXG4
532	down_early	regulation of synaptic transmission|macromolecular complex assembly|synaptic vesicle|establishment of vesicle localization|neuromuscular junction|cognition|neurotransmitter secretion|learning or memory|establishment of organelle localization|secretion|synaptic vesicle priming|synapse|exocytosis|vesicle localization|neurotransmitter transport|synapse part|synaptic vesicle exocytosis|organelle loca…	GO:0050804|GO:0065003|GO:0008021|GO:0051650|GO:0031594|GO:0050890|GO:0007269|GO:0007611|GO:0051656|GO:0046903|GO:0016082|GO:0045202|GO:0006887|GO:0051648|GO:0006836|GO:0044456|GO:0016079|GO:0051640|GO:0034622|GO:0007274|GO:0048489|GO:0030135|GO:0023061|GO:0032940|GO:0001505|GO:0097480|GO:0097479|GO:0007163	1.82586	0.00235481	CG17762	0.547686	0.316097	110	3	FBgn0030412	FBpp0309353	32217		Tomosyn	FALSE	-0.434423	D__melanogaster__1_-1142276	102.591	query	0	110	0	0.793534	NM_167330	NP_727630	0.647638	FALSE	0	D__melanogaster__1_-1142276	18158	0.179669
633	down_late			1.8431	0.00209449	CG10897	0.542563	0.32844	110	3	FBgn0033636	FBpp0305284	36241	toutatis	tou	FALSE	-0.559224	D__melanogaster__1_-1144341	98.5182	query	0	110	0	0.789224	NM_165844	NP_725062	0.571653	FALSE	0	D__melanogaster__1_-1144341	17636	0.175612
121		synaptic growth at neuromuscular junction|establishment of vesicle localization|neurotransmitter secretion|establishment of organelle localization|regulation of synapse structure and activity|secretion|synapse|membrane organization|exocytosis|synaptic vesicle endocytosis|synapse organization|synapse assembly|neuromuscular junction development|vesicle localization|neurotransmitter transport|synaps…	GO:0051124|GO:0051650|GO:0007269|GO:0051656|GO:0050803|GO:0046903|GO:0045202|GO:0061024|GO:0006887|GO:0048488|GO:0050808|GO:0007416|GO:0007528|GO:0051648|GO:0006836|GO:0044456|GO:0051960|GO:0044087|GO:0016079|GO:0051640|GO:0007274|GO:0048589|GO:0048489|GO:0023061|GO:0032940|GO:0001505|GO:0097480|GO:0097479	1.82414	0.00345361		0.548204	0.291199	109	3	FBgn0261041	FBpp0293238	36526	straightjacket	stj	FALSE	-3.25176	D__melanogaster__1_-1152381	89.9083	result	0	109	0	0.793966	NM_137058	NP_610902	0.0387062	FALSE	0	D__melanogaster__1_-1152381	28424	0.156908
236	down_early	ATPase activity, coupled	GO:0042623	1.82931	0.00256143	CG8663	0.546654	0.310737	109	3	FBgn0032946	FBpp0305547	35408		nrv3	FALSE	-0.451237	D__melanogaster__1_-1143935	88.9725	query	0	109	0	0.792672	NM_165379	NP_724340	0.63684	FALSE	0	D__melanogaster__1_-1143935	20826	0.156092
431	up_early			1.83103	0.00276651	CG12846	0.546139	0.259919	109	3	FBgn0029507	FBpp0311637	35613		Tsp42Ed	FALSE	-0.50954	D__melanogaster__1_-1141764	87.7944	query	0	109	2	0.792241	NM_078906	NP_523630	0.600772	FALSE	0	D__melanogaster__1_-1141764	19938	0.153755
458	down_early			1.82586	0.00334403	CG18317	0.547686	0.217805	109	3	FBgn0031359	FBpp0297297	33350		Rim2	FALSE	-0.462853	D__melanogaster__1_-1142904	89.8532	query	0	109	0	0.793534	NM_134771	NP_608615	0.629485	FALSE	0	D__melanogaster__1_-1142904	23692	0.157086
534	down_early			1.82759	0.00248747	CG9328	0.54717	0.253548	109	3	FBgn0032886	FBpp0080945	35344		CG9328	FALSE	-0.430424	D__melanogaster__1_-1143901	95.3704	query	0	109	1	0.793103	NM_165344	NP_724290	0.650233	FALSE	0	D__melanogaster__1_-1143901	18434	0.166731
167	down_early			1.83448	0.00179989	CG4294	0.545113	0.340948	108	3	FBgn0034742	FBpp0300827	37579		CG4294	FALSE	-0.484719	D__melanogaster__1_-1145081	98.7037	query	0	108	0	0.791379	NM_137840	NP_611684	0.61587	FALSE	0	D__melanogaster__1_-1145081	14840	0.173774
565	up_early	membrane organization|germ cell development|oocyte development|regulation of cellular component biogenesis|oocyte axis specification|oocyte construction|axis specification|regulation of localization|developmental maturation|cell maturation|oocyte differentiation|establishment or maintenance of cell polarity	GO:0061024|GO:0007281|GO:0048599|GO:0044087|GO:0007309|GO:0007308|GO:0009798|GO:0032879|GO:0021700|GO:0048469|GO:0009994|GO:0007163	1.87414	0.0016382	CG2331	0.533579	0.309998	108	3	FBgn0261014	FBpp0310395	36040	TER94	FBgn0261014	FALSE	-0.515244	D__melanogaster__1_-1152376	90.4681	query	0	108	14	0.781466	NM_058021	NP_477369	0.597355	FALSE	0	D__melanogaster__1_-1152376	11818	0.161839	Q7KN62
504	up_early	regulation of phosphorus metabolic process|regulation of intracellular signal transduction|regulation of phosphate metabolic process	GO:0051174|GO:1902531|GO:0019220	1.83966	0.00215773	CG4937	0.54358	0.241941	107	3	FBgn0030808	FBpp0288535	32686		RhoGAP15B	FALSE	-0.45068	D__melanogaster__1_-1142545	94.1524	query	0	107	2	0.790086	NM_132955	NP_573183	0.637195	FALSE	0	D__melanogaster__1_-1142545	16078	0.165761
555	up_early	muscle structure development|contractile fiber part|sarcomere|muscle cell development|striated muscle cell development|striated muscle cell differentiation|myofibril assembly|actin cytoskeleton|muscle cell differentiation|actomyosin structure organization|contractile fiber|actin cytoskeleton organization|actin filament-based process|myofibril	GO:0061061|GO:0044449|GO:0030017|GO:0055001|GO:0055002|GO:0051146|GO:0030239|GO:0015629|GO:0042692|GO:0031032|GO:0043292|GO:0030036|GO:0030029|GO:0030016	1.85517	0.00209509	CG5939	0.539033	0.2875	107	3	FBgn0003149	FBpp0297594	39002	Paramyosin	Prm	FALSE	-0.471012	D__melanogaster__1_-1139227	89.4896	query	0	107	11	0.786207	NM_168292	NP_729407	0.62437	FALSE	0	D__melanogaster__1_-1139227	16238	0.157552	P35416
576	down_early			1.83793	0.00210151	CG31712	0.54409	0.28956	107	3	FBgn0051712	FBpp0304026	34320		CG31712	FALSE	-0.465871	D__melanogaster__1_-1149852	99.981	query	0	107	2	0.790517	NM_135483	NP_609327	0.627588	FALSE	0	D__melanogaster__1_-1149852	17746	0.175713	Q9VL63
117		synapse part|regulation of nervous system development|regulation of cellular component biogenesis|synaptic growth at neuromuscular junction|cognition|learning or memory|regulation of synapse structure and activity|synapse|developmental growth|synapse organization|synapse assembly|neuromuscular junction development|axon|protein phosphorylation	GO:0044456|GO:0051960|GO:0044087|GO:0051124|GO:0050890|GO:0007611|GO:0050803|GO:0045202|GO:0048589|GO:0050808|GO:0007416|GO:0007528|GO:0030424|GO:0006468	1.83103	0.00202635		0.546139	0.319317	106	3	FBgn0264607	FBpp0305831	43828		CaMKII	FALSE	-3.26259	D__melanogaster__1_-1153951	96.0283	result	0	106	0	0.792241	NM_166813	NP_726636	0.0382891	FALSE	0	D__melanogaster__1_-1153951	17270	0.167882	Q00168
130				1.8431	0.0012787		0.542563	0.378796	106	3	FBgn0037636	FBpp0306722	41058		CG9821	FALSE	-3.21536	D__melanogaster__1_-1147007	106.189	result	0	106	0	0.789224	NM_176425	NP_788602	0.0401408	FALSE	0	D__melanogaster__1_-1147007	12180	0.187945
439	up_early			1.84483	0.00379313	CG6494	0.542056	0.307692	106	3	FBgn0001168	FBpp0099504	38995	hairy	FBgn0001168	FALSE	-0.429228	D__melanogaster__1_-1138968	104.543	query	0	106	1	0.788793	NM_079253	NP_523977	0.651012	FALSE	0	D__melanogaster__1_-1138968	32686	0.185343	P14003
248	down_early			1.83621	0.00230178	CG11328	0.544601	0.304579	105	3	FBgn0028703	FBpp0305540	33939		Nhe3	FALSE	-0.447816	D__melanogaster__1_-1141603	99.5714	query	0	105	0	0.790948	NM_164701	NP_723202	0.639022	FALSE	0	D__melanogaster__1_-1141603	18842	0.174687
281	up_late			1.83621	0.00227716	CG33521	0.544601	0.292674	105	3	FBgn0250819	FBpp0306723	3346141		CG33521	FALSE	-0.435336	D__melanogaster__1_-1151896	93.2762	query	0	105	0	0.790948	NM_001258506	NP_001245435	0.647047	FALSE	0	D__melanogaster__1_-1151896	16910	0.163642
288	down_early			1.82931	0.00253197	CG5594	0.546654	0.271612	105	3	FBgn0261794	FBpp0309966	37800	kazachoc	kcc	FALSE	-0.434382	D__melanogaster__1_-1152605	94.7619	query	0	105	0	0.792672	NM_166632	NP_726379	0.647665	FALSE	0	D__melanogaster__1_-1152605	19282	0.16509
418	down_early	protein phosphorylation	GO:0006468	1.84138	0.00325464	CG10082	0.543071	0.282601	105	3	FBgn0034644	FBpp0071579	37465		CG10082	FALSE	-0.499379	D__melanogaster__1_-1145011	94.2381	query	0	105	0	0.789655	NM_166466	NP_726095	0.606907	FALSE	0	D__melanogaster__1_-1145011	24606	0.166205
570	up_late	neuron recognition|purine ribonucleoside binding|macromolecular complex assembly|axonogenesis|nucleoside binding|cell recognition|purine ribonucleoside triphosphate binding|neuron projection guidance|cellular macromolecular complex assembly|chemotaxis|carbohydrate derivative binding|anion binding|ribonucleoside binding|purine nucleoside binding|axon development|axon guidance|purine ribonucleotide…	GO:0008038|GO:0032550|GO:0065003|GO:0007409|GO:0001882|GO:0008037|GO:0035639|GO:0097485|GO:0034622|GO:0006935|GO:0097367|GO:0043168|GO:0032549|GO:0001883|GO:0061564|GO:0007411|GO:0032555|GO:0032553	1.87586	0.00166762	CG4153	0.533088	0.334379	105	3	FBgn0004926	FBpp0075700	39433		eIF-2beta	FALSE	-0.509754	D__melanogaster__1_-1139645	86.1789	query	0	105	10	0.781034	NM_079319	NP_524043	0.600643	FALSE	0	D__melanogaster__1_-1139645	13090	0.15472	P41375
582	down_early	cell adhesion|cell-cell junction|regulation of tube size|open tracheal system development|cell-cell junction assembly|regulation of anatomical structure size|septate junction assembly|establishment of glial blood-brain barrier|establishment of blood-brain barrier|apical junction complex|cell-cell junction organization|apical junction assembly|cell adhesion involved in heart morphogenesis|heart mo…	GO:0007155|GO:0005911|GO:0035150|GO:0007424|GO:0007043|GO:0090066|GO:0019991|GO:0060857|GO:0060856|GO:0043296|GO:0045216|GO:0043297|GO:0061343|GO:0003007|GO:0035152|GO:0034330|GO:0005918|GO:0072359|GO:0034329|GO:0030054|GO:0060541|GO:0070160|GO:0042623|GO:0022610|GO:0072358	1.84655	0.00171269	CG9261	0.54155	0.302091	105	3	FBgn0015777	FBpp0304645	33953		nrv2	FALSE	-0.488949	D__melanogaster__1_-1140447	97.8558	query	0	105	1	0.788362	NM_164711	NP_723216	0.613271	FALSE	0	D__melanogaster__1_-1140447	13066	0.173196	Q24048
184	down_early			1.83621	0.00286268	CG12991	0.544601	0.233757	104	3	FBgn0030847	FBpp0307238	32734		CG12991	FALSE	-0.444478	D__melanogaster__1_-1142570	91.4135	query	0	104	0	0.790948	NM_167571	NP_728086	0.641159	FALSE	0	D__melanogaster__1_-1142570	20440	0.160094
479	up_late	regulation of localization|mitotic cytokinesis|circulatory system development|actin cytoskeleton|cardiovascular system development	GO:0032879|GO:0000281|GO:0072359|GO:0015629|GO:0072358	1.84483	0.00607084	CG10067	0.542056	0.239208	104	3	FBgn0000044	FBpp0071448	37368		Act57B	FALSE	-0.466644	D__melanogaster__1_-1138718	82.7228	query	0	104	3	0.788793	NM_079076	NP_523800	0.627103	FALSE	0	D__melanogaster__1_-1138718	41610	0.145621	P53501
577	up_late			1.85345	0.00241701	CG6686	0.539535	0.234906	104	3	FBgn0032388	FBpp0290394	34608		CG6686	FALSE	-0.498843	D__melanogaster__1_-1143590	86.2549	query	0	104	2	0.786638	NM_164978	NP_723701	0.607233	FALSE	0	D__melanogaster__1_-1143590	14976	0.153206
583	down_early	ATPase activity, coupled	GO:0042623	1.84483	0.00194971	CG8048	0.542056	0.287155	104	3	FBgn0262511	FBpp0288471	36826		Vha44	FALSE	-0.455566	D__melanogaster__1_-1152972	98.2212	query	0	104	0	0.788793	NM_166164	NP_725565	0.634089	FALSE	0	D__melanogaster__1_-1152972	14740	0.173536	Q9V7N5
136	down_early	muscle structure development|cell adhesion|cell junction|biological adhesion|skeletal muscle organ development|cell-substrate adherens junction|cell-substrate junction	GO:0061061|GO:0007155|GO:0030054|GO:0022610|GO:0060538|GO:0005924|GO:0030055	1.84138	0.00255965	CG42396	0.543071	0.323625	103	3	FBgn0259745	FBpp0289361	44653	wech	FBgn0259745	FALSE	-0.525082	D__melanogaster__1_-1152076	96.0485	query	0	103	0	0.789655	NM_165534	NP_724568	0.591507	FALSE	0	D__melanogaster__1_-1152076	20594	0.169082	Q9V4M2
485	down_early			1.86552	0.00262793	CG5028	0.536044	0.237363	103	3	FBgn0039358	FBpp0112203	43102		CG5028	FALSE	-0.462039	D__melanogaster__1_-1148180	89.1319	query	0	103	12	0.783621	NM_143159	NP_651416	0.629998	FALSE	0	D__melanogaster__1_-1148180	18682	0.157199
149	up_early	neuron recognition|negative regulation of response to stimulus|axonogenesis|cell recognition|negative regulation of signaling|neuron projection guidance|positive regulation of cell communication|chemotaxis|negative regulation of signal transduction|positive regulation of signaling|negative regulation of cell communication|axon development|axon guidance	GO:0008038|GO:0048585|GO:0007409|GO:0008037|GO:0023057|GO:0097485|GO:0010647|GO:0006935|GO:0009968|GO:0023056|GO:0010648|GO:0061564|GO:0007411	1.85862	0.00179978	CG6725	0.538033	0.28674	102	3	FBgn0040271	FBpp0306755	53437	Sulfated	Sulf1	FALSE	-0.50631	D__melanogaster__1_-1148661	97.1078	query	0	102	0	0.785345	NM_080248	NP_524987	0.602715	FALSE	0	D__melanogaster__1_-1148661	12854	0.173407	Q9VEX0
212	down_early	signal transduction by phosphorylation|regulation of phosphorylation|stress-activated protein kinase signaling cascade|MAPK cascade|regulation of phosphorus metabolic process|regulation of MAPK cascade|positive regulation of MAPK cascade|regulation of intracellular signal transduction|positive regulation of cell communication|positive regulation of signaling|positive regulation of phosphorylation…	GO:0023014|GO:0042325|GO:0031098|GO:0000165|GO:0051174|GO:0043408|GO:0043410|GO:1902531|GO:0010647|GO:0023056|GO:0042327|GO:0080134|GO:0019220|GO:0051403	1.84828	0.0021467	CG5186	0.541045	0.268686	102	3	FBgn0261477	FBpp0304290	37121		slim	FALSE	-0.461901	D__melanogaster__1_-1152479	94.1373	query	0	102	0	0.787931	NM_166289	NP_725794	0.630085	FALSE	0	D__melanogaster__1_-1152479	15690	0.16632	A1ZB86
430	up_early			1.86379	0.0023784	CG7192	0.53654	0.245778	102	3	FBgn0030894	FBpp0301955	32791		CG7192	FALSE	-0.509809	D__melanogaster__1_-1142603	92.7941	query	0	102	0	0.784052	NM_167602	NP_728135	0.60061	FALSE	0	D__melanogaster__1_-1142603	16074	0.166596
510	up_early	purine ribonucleoside binding|carbohydrate derivative binding|anion binding|ribonucleoside binding|purine nucleoside binding|nucleoside binding|purine ribonucleotide binding|purine ribonucleoside triphosphate binding|ribonucleotide binding	GO:0032550|GO:0097367|GO:0043168|GO:0032549|GO:0001883|GO:0001882|GO:0032555|GO:0035639|GO:0032553	1.86207	0.00250131	CG5729	0.537037	0.244898	102	3	FBgn0027836	FBpp0085953	37080	Dgp-1	FBgn0027836	FALSE	-0.448753	D__melanogaster__1_-1141434	88.5102	query	0	102	4	0.784483	NM_166274	NP_725760	0.638424	FALSE	0	D__melanogaster__1_-1141434	16910	0.157491
581	up_early	homeostatic process|cellular homeostasis	GO:0042592|GO:0019725	1.86897	0.00264288	CG2151	0.535055	0.322347	102	3	FBgn0020653	FBpp0071117	31760		Trxr-1	FALSE	-0.492574	D__melanogaster__1_-1140682	87.1828	query	0	102	9	0.782759	NM_167150	NP_727252	0.611052	FALSE	0	D__melanogaster__1_-1140682	20646	0.15511	P91938
159	down_early	germ cell development|plasma membrane region|morphogenesis of an epithelium|cell junction|apical part of cell|cell-cell junction|embryonic morphogenesis|cell proliferation|membrane region	GO:0007281|GO:0098590|GO:0002009|GO:0030054|GO:0045177|GO:0005911|GO:0048598|GO:0008283|GO:0098589	1.86034	0.00126097	CG4590	0.537535	0.355842	101	3	FBgn0027108	FBpp0304593	31646		Inx2	FALSE	-0.491553	D__melanogaster__1_-1141292	104.96	query	0	101	0	0.784914	NM_167104	NP_727150	0.611676	FALSE	0	D__melanogaster__1_-1141292	10484	0.187429	Q9V427
187	down_late	neuron recognition|regulation of nervous system development|regulation of anatomical structure morphogenesis|regulation of anatomical structure size|axonogenesis|axon development|cell recognition|regulation of cell morphogenesis	GO:0008038|GO:0051960|GO:0022603|GO:0090066|GO:0007409|GO:0061564|GO:0008037|GO:0022604	1.8431	0.00275233	CG32555	0.542563	0.307921	101	3	FBgn0026375	FBpp0305818	32743		RhoGAPp190	FALSE	-0.476143	D__melanogaster__1_-1141176	96.3762	query	0	101	0	0.789224	NM_167573	NP_728090	0.621174	FALSE	0	D__melanogaster__1_-1141176	21242	0.169081	Q9VX32
368	up_early	signal transduction by phosphorylation|regulation of phosphorylation|regulation of tube size|stress-activated protein kinase signaling cascade|embryonic morphogenesis|negative regulation of response to stimulus|MAPK cascade|regulation of phosphorus metabolic process|regulation of MAPK cascade|regulation of anatomical structure size|regulation of cell morphogenesis|negative regulation of signaling…	GO:0023014|GO:0042325|GO:0035150|GO:0031098|GO:0048598|GO:0048585|GO:0000165|GO:0051174|GO:0043408|GO:0090066|GO:0022604|GO:0023057|GO:1902531|GO:0048589|GO:0009968|GO:0042326|GO:0002009|GO:0010648|GO:0022603|GO:0080134|GO:0008360|GO:0019220|GO:0051403	1.85345	0.00156475	CG12437	0.539535	0.273737	101	3	FBgn0003209	FBpp0309207	44851	raw	FBgn0003209	FALSE	-0.455526	D__melanogaster__1_-1139239	98.48	query	0	101	1	0.786638	NM_164836	NP_723416	0.634114	FALSE	0	D__melanogaster__1_-1139239	11980	0.174301
457	down_early			1.83966	0.00251259	CG9171	0.54358	0.249307	101	3	FBgn0031738	FBpp0304349	33807		CG9171	FALSE	-0.484057	D__melanogaster__1_-1143164	88.495	query	0	101	0	0.790086	NM_164660	NP_723117	0.616278	FALSE	0	D__melanogaster__1_-1143164	18324	0.154712
595	up_early	lipid binding|cation binding|cytoskeletal protein binding|actin binding|anion binding|calcium ion binding|regulation of anatomical structure size|dorsal/ventral pattern formation|cell cortex|phospholipid binding|metal ion binding|establishment or maintenance of cell polarity	GO:0008289|GO:0043169|GO:0008092|GO:0003779|GO:0043168|GO:0005509|GO:0090066|GO:0009953|GO:0005938|GO:0005543|GO:0046872|GO:0007163	1.88621	0.00137993	CG5730	0.530165	0.323145	101	3	FBgn0000083	FBpp0307770	42492		AnxB9	FALSE	-0.374745	D__melanogaster__1_-1138736	92.8068	query	0	101	13	0.778448	NM_206531	NP_996253	0.687464	FALSE	0	D__melanogaster__1_-1138736	10276	0.16632	P22464
147	down_late	axonogenesis|axon development|protein phosphorylation	GO:0007409|GO:0061564|GO:0006468	1.88103	0.00159902	CG1511	0.531622	0.32818	100	3	FBgn0025936	FBpp0290500	43803		Eph	FALSE	-0.508944	D__melanogaster__1_-1141101	96.7677	query	0	100	1	0.779741	NM_166777	NP_726591	0.60113	FALSE	0	D__melanogaster__1_-1141101	11500	0.176243
259	down_early	neuron recognition|cell adhesion|cation binding|cell-cell junction|establishment of tissue polarity|regulation of anatomical structure size|axonogenesis|cell recognition|regulation of cell morphogenesis|chemotaxis|morphogenesis of an epithelium|regulation of localization|regulation of anatomical structure morphogenesis|axon|regulation of nervous system development|metal ion binding|establishment …	GO:0008038|GO:0007155|GO:0043169|GO:0005911|GO:0007164|GO:0090066|GO:0007409|GO:0008037|GO:0022604|GO:0006935|GO:0002009|GO:0032879|GO:0022603|GO:0030424|GO:0051960|GO:0046872|GO:0001736|GO:0097485|GO:0048589|GO:0030054|GO:0005509|GO:0022610|GO:0061564|GO:0007411|GO:0001738|GO:0007163	1.84655	0.00325256	CG7100	0.54155	0.279798	100	3	FBgn0015609	FBpp0099721	35070	Cadherin-N	CadN	FALSE	-0.442918	D__melanogaster__1_-1140425	89.66	query	0	100	0	0.788362	NM_165231	NP_724075	0.64216	FALSE	0	D__melanogaster__1_-1140425	25758	0.157575	O15943
260	down_early	synapse|regulation of neurotransmitter levels	GO:0045202|GO:0001505	1.84655	0.0030945	CG17907	0.54155	0.327071	100	3	FBgn0000024	FBpp0307210	41625		Ace	FALSE	-0.442537	D__melanogaster__1_-1138709	98.99	query	0	100	0	0.788362	NM_057605	NP_476953	0.642405	FALSE	0	D__melanogaster__1_-1138709	26124	0.174261	P07140
611		regulation of response to stress	GO:0080134	1.85862	0.0029644		0.538033	0.218202	99	3	FBgn0014018	FBpp0088973	41087	Relish	Rel	FALSE	-3.27491	D__melanogaster__1_-1140258	85.3125	result	0	99	3	0.785345	NM_206467	NP_996189	0.0378203	FALSE	0	D__melanogaster__1_-1140258	21146	0.150729	Q94527
87	up_late			1.86724	0.00245484	CG12132	0.535549	0.243867	99	3	FBgn0040236	FBpp0310025	53436	c11.1	FBgn0040236	FALSE	-0.47581	D__melanogaster__1_-1148645	89.8081	query	0	99	0	0.78319	NM_144349	NP_652606	0.621381	FALSE	0	D__melanogaster__1_-1148645	16716	0.160946
230	down_early			1.85	0.00210748	CG16791	0.540541	0.270047	99	3	FBgn0038881	FBpp0310364	42531		CG16791	FALSE	-0.453743	D__melanogaster__1_-1147851	98.6263	query	0	99	0	0.7875	NM_142710	NP_650967	0.635246	FALSE	0	D__melanogaster__1_-1147851	16224	0.173638
417	up_early	ovarian follicle cell development	GO:0030707	1.88276	0.00185342	CG7769	0.531136	0.282141	99	3	FBgn0260962	FBpp0082177	41611	piccolo	pic	FALSE	-0.524836	D__melanogaster__1_-1152357	88.129	query	0	99	6	0.77931	NM_142000	NP_650257	0.591652	FALSE	0	D__melanogaster__1_-1152357	13352	0.158791	Q9XYZ5
482	down_late			1.86207	0.0020986	CG16807	0.537037	0.278771	99	3	FBgn0036621	FBpp0305463	39818	roquin	roq	FALSE	-0.464787	D__melanogaster__1_-1146300	95.5	query	0	99	1	0.784483	NM_140629	NP_648886	0.628269	FALSE	0	D__melanogaster__1_-1146300	15122	0.170214
490	up_late	neuron recognition|regulation of phosphorylation|stress-activated protein kinase signaling cascade|negative regulation of response to stimulus|MAPK cascade|regulation of phosphorus metabolic process|developmental maturation|axonogenesis|cell recognition|negative regulation of signaling|regulation of intracellular signal transduction|cytoskeleton-dependent intracellular transport|chemotaxis|negati…	GO:0008038|GO:0042325|GO:0031098|GO:0048585|GO:0000165|GO:0051174|GO:0021700|GO:0007409|GO:0008037|GO:0023057|GO:1902531|GO:0030705|GO:0006935|GO:0042326|GO:0002009|GO:0050808|GO:0030424|GO:0019220|GO:0023014|GO:0048598|GO:0043408|GO:0097485|GO:0009968|GO:0010648|GO:0080134|GO:0061564|GO:0007411|GO:0051403	1.86897	0.00188778	CG9128	0.535055	0.30168	99	3	FBgn0035195	FBpp0292309	38137	Sac1	FBgn0035195	FALSE	-0.460683	D__melanogaster__1_-1145372	87.2105	query	0	99	4	0.782759	NM_138243	NP_612087	0.630853	FALSE	0	D__melanogaster__1_-1145372	13554	0.155455	Q9W0I6
175	up_early			1.86724	0.00197641	CG5654	0.535549	0.272039	98	3	FBgn0022959	FBpp0297134	39377		yps	FALSE	-0.481282	D__melanogaster__1_-1140769	97.1122	query	0	98	0	0.78319	NM_079309	NP_524033	0.617991	FALSE	0	D__melanogaster__1_-1140769	15146	0.173725
365	up_early			1.86897	0.00195324	CG4062	0.535055	0.298127	98	3	FBgn0027079	FBpp0305353	45783		Aats-val	FALSE	-0.458643	D__melanogaster__1_-1141274	87.3163	query	0	98	0	0.782759	NM_165970	NP_725259	0.632141	FALSE	0	D__melanogaster__1_-1141274	13720	0.156481
463	down_early	synapse	GO:0045202	1.88621	0.00200725	CG4921	0.530165	0.236454	98	3	FBgn0016701	FBpp0086009	36992	Rab4	FBgn0016701	FALSE	-0.472879	D__melanogaster__1_-1140519	90.2667	query	0	98	8	0.778448	NM_166240	NP_725696	0.623206	FALSE	0	D__melanogaster__1_-1140519	13632	0.16235
533	up_early	cytoskeletal protein binding|actin binding|ATPase activity, coupled|cell cortex|actin cytoskeleton	GO:0008092|GO:0003779|GO:0042623|GO:0005938|GO:0015629	1.86897	0.00162588	CG7438	0.535055	0.261598	98	3	FBgn0086347	FBpp0293078	34445		Myo31DF	FALSE	-0.431581	D__melanogaster__1_-1151750	93.2474	query	0	98	1	0.782759	NM_164933	NP_723596	0.649481	FALSE	0	D__melanogaster__1_-1151750	11454	0.166811	Q23978
201	up_early	lipid binding|anion binding|phospholipid binding	GO:0008289|GO:0043168|GO:0005543	1.86552	0.00172228	CG14782	0.536044	0.266108	97	3	FBgn0025381	FBpp0308661	31105		rush	FALSE	-0.4658	D__melanogaster__1_-1140985	92.1031	query	0	97	0	0.783621	NM_130567	NP_569923	0.627633	FALSE	0	D__melanogaster__1_-1140985	12328	0.164177
205	down_late	gene silencing by RNA|posttranscriptional gene silencing|regulation of gene expression, epigenetic|posttranscriptional gene silencing by RNA|regulation of cellular component biogenesis|macromolecular complex assembly|posttranscriptional regulation of gene expression|cellular macromolecular complex assembly	GO:0031047|GO:0016441|GO:0040029|GO:0035194|GO:0044087|GO:0065003|GO:0010608|GO:0034622	1.87414	0.00199991	CG6169	0.533579	0.273411	97	3	FBgn0036534	FBpp0293514	39722		DCP2	FALSE	-0.465246	D__melanogaster__1_-1146235	93.0309	query	0	97	0	0.781466	NM_168634	NP_730074	0.627981	FALSE	0	D__melanogaster__1_-1146235	13364	0.167322
460	up_early	membrane organization|regulation of anatomical structure morphogenesis|synaptic vesicle transport|synaptic vesicle endocytosis|mitotic cytokinesis|establishment of vesicle localization|vesicle localization|establishment of organelle localization|organelle localization|establishment of synaptic vesicle localization|synaptic vesicle localization	GO:0061024|GO:0022603|GO:0048489|GO:0048488|GO:0000281|GO:0051650|GO:0051648|GO:0051656|GO:0051640|GO:0097480|GO:0097479	1.87241	0.0017166	CG3210	0.53407	0.266012	97	3	FBgn0026479	FBpp0307166	33445		Drp1	FALSE	-0.476685	D__melanogaster__1_-1141215	92.4301	query	0	97	4	0.781897	NM_134850	NP_608694	0.620838	FALSE	0	D__melanogaster__1_-1141215	12708	0.16476
585	up_early	chemotaxis|positive regulation of signaling|axonogenesis|axon development|axon guidance|neuron projection guidance|positive regulation of cell communication	GO:0006935|GO:0023056|GO:0007409|GO:0061564|GO:0007411|GO:0097485|GO:0010647	1.88103	0.00227919	CG4930	0.531622	0.27477	97	3	FBgn0028515	FBpp0303860	34953		EndoGI	FALSE	-0.487249	D__melanogaster__1_-1141529	82.2809	query	0	97	8	0.779741	NM_135937	NP_609781	0.614314	FALSE	0	D__melanogaster__1_-1141529	14710	0.14693
637	up_early	double-strand break repair|homeostatic process	GO:0006302|GO:0042592	1.86379	0.00266946	CG6339	0.53654	0.233892	97	3	FBgn0034728	FBpp0293866	37564	rad50	FBgn0034728	FALSE	-0.495412	D__melanogaster__1_-1145069	84.3402	query	0	97	0	0.784052	NM_166533	NP_726199	0.60932	FALSE	0	D__melanogaster__1_-1145069	18152	0.150072	Q9W252
166	down_early	cell proliferation	GO:0008283	1.84483	0.00253989	CG9214	0.542056	0.288596	96	3	FBgn0028397	FBpp0302594	32574	Tob	FBgn0028397	FALSE	-0.470016	D__melanogaster__1_-1141479	94.3854	query	0	96	0	0.788793	NM_206760	NP_996483	0.624992	FALSE	0	D__melanogaster__1_-1141479	20806	0.164435
442	up_late	ATPase activity, coupled	GO:0042623	1.86379	0.00218879	CG11897	0.53654	0.240789	96	3	FBgn0039644	FBpp0084756	43450		CG11897	FALSE	-0.498839	D__melanogaster__1_-1148366	88.875	query	0	96	0	0.784052	NM_170399	NP_733278	0.607235	FALSE	0	D__melanogaster__1_-1148366	14998	0.15786
473	down_late			1.88103	0.00141091	CG9842	0.531622	0.2972	96	3	FBgn0011826	FBpp0301546	32624		Pp2B-14D	FALSE	-0.470204	D__melanogaster__1_-1140010	100.484	query	0	96	1	0.779741	NM_078649	NP_523373	0.624875	FALSE	0	D__melanogaster__1_-1140010	11250	0.181379	Q27889
520	up_early			1.87586	0.00242535	CG1882	0.533088	0.250597	96	3	FBgn0033226	FBpp0311746	35733		CG1882	FALSE	-0.44178	D__melanogaster__1_-1144086	85.0217	query	0	96	4	0.781034	NM_165562	NP_724611	0.642891	FALSE	0	D__melanogaster__1_-1144086	15480	0.151825
224	down_early	protein folding|unfolded protein binding	GO:0006457|GO:0051082	1.85172	0.00137094	CG30296	0.540037	0.357895	95	3	FBgn0050296	FBpp0309665	37384		RIC-3	FALSE	-0.454895	D__melanogaster__1_-1149381	96.7368	query	0	95	0	0.787069	NM_206188	NP_995910	0.634515	FALSE	0	D__melanogaster__1_-1149381	12964	0.169417
235	down_early	regulation of synaptic transmission|negative regulation of response to stimulus|synaptic vesicle exocytosis|establishment of vesicle localization|neurotransmitter secretion|negative regulation of signaling|establishment of organelle localization|regulation of intracellular signal transduction|secretion|negative regulation of signal transduction|exocytosis|negative regulation of cell communication…	GO:0050804|GO:0048585|GO:0016079|GO:0051650|GO:0007269|GO:0023057|GO:0051656|GO:1902531|GO:0046903|GO:0009968|GO:0006887|GO:0010648|GO:0032879|GO:0048489|GO:0080134|GO:0023061|GO:0032940|GO:0001505|GO:0097480|GO:0006836	1.87241	0.00104233	CG11172	0.53407	0.399552	95	3	FBgn0030505	FBpp0311348	32321		NFAT	FALSE	-0.452125	D__melanogaster__1_-1142329	105.326	query	0	95	0	0.781897	NM_078592	NP_511147	0.636275	FALSE	0	D__melanogaster__1_-1142329	9186	0.188419
251	down_late	cytoskeletal protein binding|actin binding|cell cortex	GO:0008092|GO:0003779|GO:0005938	1.86207	0.0019381	CG5020	0.537037	0.297424	95	3	FBgn0020503	FBpp0308841	35042		CLIP-190	FALSE	-0.443719	D__melanogaster__1_-1140652	97.3789	query	0	95	0	0.784483	NM_176058	NP_788072	0.641646	FALSE	0	D__melanogaster__1_-1140652	14966	0.172352	Q9VJE5
255	up_late			1.86897	0.00225273	CG14509	0.535055	0.293393	95	3	FBgn0039647	FBpp0306601	43453		CG14509	FALSE	-0.44319	D__melanogaster__1_-1148368	87.3053	query	0	95	0	0.782759	NM_001276131	NP_001263060	0.641985	FALSE	0	D__melanogaster__1_-1148368	19060	0.155624
336	down_early			1.85517	0.00163122	CG6329	0.539033	0.339754	95	3	FBgn0033872	FBpp0308974	36529		CG6329	FALSE	-0.380388	D__melanogaster__1_-1144499	95.1474	query	0	95	0	0.786207	NM_176169	NP_788349	0.683596	FALSE	0	D__melanogaster__1_-1144499	14952	0.167219
403	down_early	synapse|regulation of synaptic transmission|cognition|learning or memory	GO:0045202|GO:0050804|GO:0050890|GO:0007611	1.85517	0.00148398	CG8884	0.539033	0.329902	95	3	FBgn0013334	FBpp0310757	41938		Sap47	FALSE	-0.364896	D__melanogaster__1_-1140160	103.202	query	0	95	1	0.786207	NM_169690	NP_732094	0.694269	FALSE	0	D__melanogaster__1_-1140160	12940	0.181056	Q960T2
536	up_early	positive regulation of signaling|regulation of intracellular signal transduction|positive regulation of cell communication	GO:0023056|GO:1902531|GO:0010647	1.88793	0.0016582	CG31694	0.52968	0.264957	95	3	FBgn0051694	FBpp0077369	33489		CG31694	FALSE	-0.425327	D__melanogaster__1_-1149841	90.4615	query	0	95	4	0.778017	NM_164511	NP_722858	0.653556	FALSE	0	D__melanogaster__1_-1149841	12032	0.163288
603	down_early			1.86379	0.00162565	CG10077	0.53654	0.410745	95	3	FBgn0035720	FBpp0305296	38756		CG10077	FALSE	-0.375946	D__melanogaster__1_-1145707	108.791	query	0	95	4	0.784052	NM_168182	NP_729194	0.686639	FALSE	0	D__melanogaster__1_-1145707	14754	0.191534
192	up_late			1.86897	0.00183414	CG9415	0.535055	0.26264	94	3	FBgn0021872	FBpp0301746	44226		Xbp1	FALSE	-0.471795	D__melanogaster__1_-1140717	95.117	query	0	94	0	0.782759	NM_166427	NP_726032	0.623881	FALSE	0	D__melanogaster__1_-1140717	13776	0.169247
200	down_early			1.86552	0.00224373	CG11050	0.536044	0.209105	94	3	FBgn0031836	FBpp0078923	33924		CG11050	FALSE	-0.468803	D__melanogaster__1_-1143230	89.0532	query	0	94	0	0.783621	NM_164695	NP_723194	0.625751	FALSE	0	D__melanogaster__1_-1143230	13982	0.157896
413	up_early			1.87931	0.00190564	CG11654	0.53211	0.299875	94	3	FBgn0014455	FBpp0312000	32471		Ahcy13	FALSE	-0.531761	D__melanogaster__1_-1140299	81.8889	query	0	94	4	0.780172	NM_078609	NP_511164	0.58757	FALSE	0	D__melanogaster__1_-1140299	13164	0.14623	Q27580
498	down_early	germ cell development|maintenance of location|ATPase activity, coupled|actin cytoskeleton organization|establishment of organelle localization|organelle localization|actin filament-based process|establishment or maintenance of cell polarity	GO:0007281|GO:0051235|GO:0042623|GO:0030036|GO:0051656|GO:0051640|GO:0030029|GO:0007163	1.86897	0.00260008	CG6998	0.535055	0.227186	94	3	FBgn0011760	FBpp0297908	31405		ctp	FALSE	-0.455772	D__melanogaster__1_-1139991	89.1087	query	0	94	2	0.782759	NM_167015	NP_726943	0.633958	FALSE	0	D__melanogaster__1_-1139991	18710	0.157994	Q24117
604	down_late	gene silencing by RNA|posttranscriptional gene silencing|macromolecular complex assembly|cell proliferation|RNA interference|cellular macromolecular complex assembly|germ cell development|regulation of gene expression, epigenetic|posttranscriptional gene silencing by RNA|synapse organization|synapse assembly|oocyte differentiation|posttranscriptional regulation of gene expression	GO:0031047|GO:0016441|GO:0065003|GO:0008283|GO:0016246|GO:0034622|GO:0007281|GO:0040029|GO:0035194|GO:0050808|GO:0007416|GO:0009994|GO:0010608	1.87414	0.000664	CG6671	0.533579	0.48593	94	3	FBgn0262739	FBpp0294043	36544	Argonaute-1	AGO1	FALSE	-0.400501	D__melanogaster__1_-1153086	113.309	query	0	94	0	0.781466	NM_166021	NP_725342	0.669985	FALSE	0	D__melanogaster__1_-1153086	7178	0.202699
219	down_early	plasma membrane region|regulation of synaptic transmission|maintenance of location|developmental maturation|muscle cell development|cell maturation|axonogenesis|striated muscle cell development|neuromuscular junction|striated muscle cell differentiation|regulation of synapse structure and activity|chemotaxis|synapse|morphogenesis of an epithelium|oocyte development|muscle cell cellular homeostasi…	GO:0098590|GO:0050804|GO:0051235|GO:0021700|GO:0055001|GO:0048469|GO:0007409|GO:0055002|GO:0031594|GO:0051146|GO:0050803|GO:0006935|GO:0045202|GO:0002009|GO:0048599|GO:0046716|GO:0007309|GO:0043292|GO:0042592|GO:0019725|GO:0030036|GO:0009994|GO:0030029|GO:0016334|GO:0061061|GO:0044449|GO:0030017|GO:0030018|GO:0060538|GO:0030239|GO:0016333|GO:0097485|GO:0098589|GO:0048589|GO:0007281|GO:0007308|GO:…	1.87069	0.00141393	CG18250	0.534562	0.32936	93	3	FBgn0034072	FBpp0297348	36773	Dystroglycan	Dg	FALSE	-0.459716	D__melanogaster__1_-1144632	101.613	query	0	93	0	0.782328	NM_176184	NP_788364	0.631463	FALSE	0	D__melanogaster__1_-1144632	12164	0.180806
464	down_late	regulation of synaptic transmission|synaptic growth at neuromuscular junction|establishment of vesicle localization|neuromuscular junction|cognition|learning or memory|establishment of organelle localization|regulation of synapse structure and activity|neuromuscular synaptic transmission|synapse|developmental growth|regulation of localization|synaptic vesicle transport|synaptic vesicle endocytosi…	GO:0050804|GO:0051124|GO:0051650|GO:0031594|GO:0050890|GO:0007611|GO:0051656|GO:0050803|GO:0007274|GO:0045202|GO:0048589|GO:0032879|GO:0048489|GO:0048488|GO:0050808|GO:0007416|GO:0007528|GO:0097480	1.85345	0.00374591	CG7050	0.539535	0.282141	93	3	FBgn0038975	FBpp0311420	42646		Nrx-1	FALSE	-0.472038	D__melanogaster__1_-1147911	90.0645	query	0	93	0	0.786638	NM_079725	NP_524449	0.62373	FALSE	0	D__melanogaster__1_-1147911	31946	0.157455
194	up_late	cell proliferation	GO:0008283	1.85862	0.00370673	CG1572	0.538033	0.212375	92	3	FBgn0030309	FBpp0308751	32098		CG1572	FALSE	-0.4711	D__melanogaster__1_-1142203	79.4783	query	0	92	0	0.785345	NM_167289	NP_727535	0.624315	FALSE	0	D__melanogaster__1_-1142203	25692	0.139436
237	down_early	signal transduction by phosphorylation|regulation of phosphorylation|lipid binding|MAPK cascade|regulation of phosphorus metabolic process|regulation of MAPK cascade|cognition|learning or memory|positive regulation of MAPK cascade|regulation of intracellular signal transduction|positive regulation of cell communication|positive regulation of signaling|positive regulation of phosphorylation|regula…	GO:0023014|GO:0042325|GO:0008289|GO:0000165|GO:0051174|GO:0043408|GO:0050890|GO:0007611|GO:0043410|GO:1902531|GO:0010647|GO:0023056|GO:0042327|GO:0019220	1.8569	0.00452948	CG18314	0.538533	0.249403	92	3	FBgn0035538	FBpp0099543	38539		DopEcR	FALSE	-0.431085	D__melanogaster__1_-1145585	84.1304	query	0	92	0	0.785776	NM_139640	NP_647897	0.649804	FALSE	0	D__melanogaster__1_-1145585	31260	0.147578
239	down_early			1.86379	0.00274432	CG12858	0.53654	0.271142	92	3	FBgn0033958	FBpp0301077	36634		CG12858	FALSE	-0.450208	D__melanogaster__1_-1144558	86.8913	query	0	92	0	0.784052	NM_137139	NP_610983	0.637496	FALSE	0	D__melanogaster__1_-1144558	22394	0.153247
256	down_early			1.86207	0.00249086	CG1500	0.537037	0.251314	92	3	FBgn0001083	FBpp0309601	32162	furrowed	fw	FALSE	-0.443075	D__melanogaster__1_-1138935	83.8478	query	0	92	0	0.784483	NM_078581	NP_511136	0.642059	FALSE	0	D__melanogaster__1_-1138935	17372	0.147619
362	up_early	gene silencing by RNA|posttranscriptional gene silencing|regulation of gene expression, epigenetic|posttranscriptional gene silencing by RNA|RNA interference|posttranscriptional regulation of gene expression	GO:0031047|GO:0016441|GO:0040029|GO:0035194|GO:0016246|GO:0010608	1.87241	0.00177425	CG10535	0.53407	0.297181	92	3	FBgn0037926	FBpp0307426	41399		Elp1	FALSE	-0.49785	D__melanogaster__1_-1147208	85.5543	query	0	92	0	0.781897	NM_141841	NP_650098	0.607836	FALSE	0	D__melanogaster__1_-1147208	13776	0.152232	Q9VGK7
438	down_early			1.88621	0.00164614	CG1877	0.530165	0.23956	92	3	FBgn0015509	FBpp0087924	35742		Cul1	FALSE	-0.501049	D__melanogaster__1_-1140391	96.1429	query	0	92	1	0.778448	NM_165571	NP_724623	0.605895	FALSE	0	D__melanogaster__1_-1140391	11314	0.17323	Q24311
443	down_early			1.87241	0.00198445	CG2924	0.53407	0.269947	92	3	FBgn0023528	FBpp0312228	31214		CG2924	FALSE	-0.498283	D__melanogaster__1_-1140844	93.7065	query	0	92	0	0.781897	NM_166935	NP_726805	0.607573	FALSE	0	D__melanogaster__1_-1140844	14686	0.166738
550	down_early	posttranscriptional regulation of gene expression	GO:0010608	1.86552	0.00163169	CG9983	0.536044	0.314856	92	3	FBgn0001215	FBpp0084672	43385		Hrb98DE	FALSE	-0.403942	D__melanogaster__1_-1138982	101.289	query	0	92	2	0.783621	NM_170374	NP_733253	0.667683	FALSE	0	D__melanogaster__1_-1138982	12464	0.178326	P07909
284	up_late	carbohydrate derivative binding	GO:0097367	1.8569	0.0024927	CG10287	0.538533	0.238584	91	3	FBgn0026077	FBpp0111835	40745	Gasp	FBgn0026077	FALSE	-0.434676	D__melanogaster__1_-1141111	82.7143	query	0	91	0	0.785776	NM_141354	NP_649611	0.647474	FALSE	0	D__melanogaster__1_-1141111	17184	0.144605
286	up_late			1.87069	0.00143459	CG10353	0.534562	0.283272	91	3	FBgn0030349	FBpp0311036	32148		CG10353	FALSE	-0.43462	D__melanogaster__1_-1142235	99.956	query	0	91	0	0.782328	NM_167312	NP_727578	0.647511	FALSE	0	D__melanogaster__1_-1142235	12118	0.177227
290	down_early			1.87586	0.001434	CG32513	0.533088	0.328938	91	3	FBgn0031150	FBpp0305069	33083	bves	FBgn0031150	FALSE	-0.432658	D__melanogaster__1_-1142780	103.209	query	0	91	0	0.781034	NM_206800	NP_996523	0.648783	FALSE	0	D__melanogaster__1_-1142780	13422	0.183973
624	down_early			1.86207	0.00267619	CG6455	0.537037	0.221003	91	3	FBgn0019960	FBpp0307187	42587		CG6455	FALSE	-0.461622	D__melanogaster__1_-1140590	85.3295	query	0	91	3	0.784483	NM_079720	NP_524444	0.63026	FALSE	0	D__melanogaster__1_-1140590	20396	0.149178	P91928
244	up_early			1.87069	0.00164887	CG42390	0.534562	0.28789	90	3	FBgn0259736	FBpp0307692	42600		CG42390	FALSE	-0.449002	D__melanogaster__1_-1152069	93.5444	query	0	90	0	0.782328	NM_206540	NP_996263	0.638265	FALSE	0	D__melanogaster__1_-1152069	13848	0.165565
487	down_late	negative regulation of signal transduction|locomotory behavior|negative regulation of phosphorylation|regulation of phosphorylation|embryonic morphogenesis|negative regulation of cell communication|negative regulation of response to stimulus|regulation of phosphorus metabolic process|negative regulation of signaling|regulation of phosphate metabolic process|protein phosphorylation|posttranscripti…	GO:0009968|GO:0007626|GO:0042326|GO:0042325|GO:0048598|GO:0010648|GO:0048585|GO:0051174|GO:0023057|GO:0019220|GO:0006468|GO:0010608	1.88448	0.00155633	CG1487	0.53065	0.278601	90	3	FBgn0040206	FBpp0293792	53554	kurtz	krz	FALSE	-0.460896	D__melanogaster__1_-1148633	96.9888	query	0	90	1	0.778879	NM_080249	NP_524988	0.630718	FALSE	0	D__melanogaster__1_-1148633	11320	0.173815
541	down_late	germ cell development|oocyte development|dorsal/ventral axis specification|oocyte axis specification|oocyte construction|axis specification|developmental maturation|dorsal/ventral pattern formation|cell maturation|oocyte differentiation|ovarian follicle cell development|posttranscriptional regulation of gene expression	GO:0007281|GO:0048599|GO:0009950|GO:0007309|GO:0007308|GO:0009798|GO:0021700|GO:0009953|GO:0048469|GO:0009994|GO:0030707|GO:0010608	1.86552	0.00156645	CG17838	0.536044	0.339864	90	3	FBgn0038826	FBpp0306772	42460	Syncrip	Syp	FALSE	-0.416981	D__melanogaster__1_-1147808	102.023	query	0	90	2	0.783621	NM_169929	NP_732559	0.659033	FALSE	0	D__melanogaster__1_-1147808	15672	0.178987
626	up_early	posttranscriptional regulation of gene expression	GO:0010608	1.90345	0.00117541	CG10315	0.525362	0.334538	90	3	FBgn0034858	FBpp0291521	37706	eIF2B-delta	FBgn0034858	FALSE	-0.442442	D__melanogaster__1_-1145149	91.3049	query	0	90	8	0.774138	NM_166602	NP_726321	0.642466	FALSE	0	D__melanogaster__1_-1145149	9928	0.16481
160	down_early			1.89655	0.00120493	CG4887	0.527273	0.312819	89	3	FBgn0031318	FBpp0303724	33304		CG4887	FALSE	-0.491469	D__melanogaster__1_-1142884	97.2247	query	0	89	0	0.775862	NM_134738	NP_608582	0.611727	FALSE	0	D__melanogaster__1_-1142884	9504	0.176451
258	down_early			1.88103	0.00120062	CG12054	0.531622	0.344995	89	3	FBgn0039831	FBpp0307392	43694		CG12054	FALSE	-0.40101	D__melanogaster__1_-1148503	104.697	query	0	89	0	0.779741	NM_170545	NP_733424	0.669643	FALSE	0	D__melanogaster__1_-1148503	10264	0.186958
415	up_early			1.88621	0.00199233	CG10042	0.530165	0.228318	89	3	FBgn0038016	FBpp0082081	41498	MBD-R2	FBgn0038016	FALSE	-0.523274	D__melanogaster__1_-1147267	87.0795	query	0	89	1	0.778448	NM_169461	NP_731688	0.592577	FALSE	0	D__melanogaster__1_-1147267	14264	0.156057
451	down_early			1.88793	0.00207312	CG3662	0.52968	0.258003	89	3	FBgn0031285	FBpp0293959	33260		CG3662	FALSE	-0.491439	D__melanogaster__1_-1142859	96.2209	query	0	89	3	0.778017	NM_134705	NP_608549	0.611746	FALSE	0	D__melanogaster__1_-1142859	15628	0.17213
562	up_late			1.87931	0.00214222	CG9633	0.53211	0.247795	89	3	FBgn0010173	FBpp0081356	40972		RpA-70	FALSE	-0.522539	D__melanogaster__1_-1139732	81.2299	query	0	89	2	0.780172	NM_079550	NP_524274	0.593013	FALSE	0	D__melanogaster__1_-1139732	14360	0.14428	Q24492
152	up_late	regulation of phosphorus metabolic process|regulation of intracellular signal transduction|regulation of phosphate metabolic process	GO:0051174|GO:1902531|GO:0019220	1.89138	0.00194715	CG6742	0.528715	0.220219	88	3	FBgn0039056	FBpp0083762	42735		CenB1A	FALSE	-0.501117	D__melanogaster__1_-1147965	88.6818	query	0	88	0	0.777155	NM_170049	NP_732826	0.605854	FALSE	0	D__melanogaster__1_-1147965	13546	0.159787
218	up_early	cellular protein complex disassembly|regulation of phosphorus metabolic process|protein complex disassembly|mitotic cytokinesis|macromolecular complex disassembly|regulation of intracellular signal transduction|regulation of phosphate metabolic process	GO:0043624|GO:0051174|GO:0043241|GO:0000281|GO:0032984|GO:1902531|GO:0019220	1.88103	0.00217399	CG2478	0.531622	0.286573	88	3	FBgn0261787	FBpp0080933	35325	brunelleschi	bru	FALSE	-0.459948	D__melanogaster__1_-1152598	97.5455	query	0	88	0	0.779741	NM_136200	NP_610044	0.631316	FALSE	0	D__melanogaster__1_-1152598	18014	0.173878	Q9VIL0
294	down_late			1.87069	0.00147044	CG6191	0.534562	0.261755	88	3	FBgn0027581	FBpp0303468	36513		CG6191	FALSE	-0.431713	D__melanogaster__1_-1141385	98.2159	query	0	88	0	0.782328	NM_001274028	NP_001260957	0.649396	FALSE	0	D__melanogaster__1_-1141385	10466	0.17322
363	down_late			1.85862	0.0023073	CG3308	0.538033	0.227795	88	3	FBgn0038877	FBpp0083501	42527		CG3308	FALSE	-0.427904	D__melanogaster__1_-1147847	87.2727	query	0	88	0	0.785345	NM_142706	NP_650963	0.651874	FALSE	0	D__melanogaster__1_-1147847	15482	0.152043
371	up_late	cellular protein complex disassembly|protein complex disassembly|regulation of response to stress|macromolecular complex disassembly	GO:0043624|GO:0043241|GO:0080134|GO:0032984	1.88103	0.00188287	CG1898	0.531622	0.306426	88	3	FBgn0042712	FBpp0311793	117365	HBS1	FBgn0042712	FALSE	-0.452395	D__melanogaster__1_-1149050	83.2273	query	0	88	0	0.779741	NM_144472	NP_652729	0.636103	FALSE	0	D__melanogaster__1_-1149050	12954	0.148355
548	up_early	cell junction|maintenance of location|muscle cell differentiation|regulation of phosphorus metabolic process|regulation of anatomical structure morphogenesis|cell-substrate adherens junction|striated muscle cell differentiation|cell-substrate junction|regulation of intracellular signal transduction|ovarian follicle cell development|regulation of phosphate metabolic process	GO:0030054|GO:0051235|GO:0042692|GO:0051174|GO:0022603|GO:0005924|GO:0051146|GO:0030055|GO:1902531|GO:0030707|GO:0019220	1.87931	0.00153392	CG31794	0.53211	0.241112	88	3	FBgn0041789	FBpp0306284	35215	Paxillin	Pax	FALSE	-0.407734	D__melanogaster__1_-1148992	97.954	query	0	88	1	0.780172	NM_165296	NP_724186	0.665156	FALSE	0	D__melanogaster__1_-1148992	12138	0.173986
646	up_late	neuron recognition|gene silencing by RNA|posttranscriptional gene silencing|axonogenesis|cell recognition|neurotransmitter secretion|secretion|chemotaxis|regulation of gene expression, epigenetic|contractile fiber|neurotransmitter transport|posttranscriptional regulation of gene expression|protein folding|unfolded protein binding|contractile fiber part|sarcomere|Z disc|RNA interference|neuron pro…	GO:0008038|GO:0031047|GO:0016441|GO:0007409|GO:0008037|GO:0007269|GO:0046903|GO:0006935|GO:0040029|GO:0043292|GO:0006836|GO:0010608|GO:0006457|GO:0051082|GO:0044449|GO:0030017|GO:0030018|GO:0016246|GO:0097485|GO:0035194|GO:0061564|GO:0007411|GO:0031674|GO:0023061|GO:0032940|GO:0001505|GO:0030016	1.89138	0.00190145	CG4264	0.528715	0.268947	88	3	FBgn0266599	FBpp0307982	41840		Hsc70-4	FALSE	-0.447362	D__melanogaster__1_-1155205	88.9884	query	0	88	1	0.777155	NM_176503	NP_788680	0.639312	FALSE	0	D__melanogaster__1_-1155205	14376	0.159764	P11147
168	down_early			1.87069	0.00273268	CG12143	0.534562	0.244587	87	3	FBgn0033132	FBpp0088101	35620		Tsp42Ej	FALSE	-0.484279	D__melanogaster__1_-1144026	77.2184	query	0	87	0	0.782328	NM_078912	NP_523636	0.616141	FALSE	0	D__melanogaster__1_-1144026	19930	0.135948
295	up_early	muscle structure development|muscle cell differentiation|striated muscle tissue development|skeletal muscle organ development|muscle tissue development|actin cytoskeleton organization|striated muscle cell differentiation|actin filament-based process|actin cytoskeleton	GO:0061061|GO:0042692|GO:0014706|GO:0060538|GO:0060537|GO:0030036|GO:0051146|GO:0030029|GO:0015629	1.86552	0.00295933	CG1363	0.536044	0.182037	87	3	FBgn0004133	FBpp0301751	35694		blow	FALSE	-0.428532	D__melanogaster__1_-1139448	81.8621	query	0	87	0	0.783621	NM_165542	NP_724580	0.651465	FALSE	0	D__melanogaster__1_-1139448	19132	0.143366
491	down_early			1.8931	0.00129309	CG3082	0.528233	0.248751	87	3	FBgn0021979	FBpp0309884	37661		l(2)k09913	FALSE	-0.46019	D__melanogaster__1_-1140725	93.7692	query	0	87	9	0.776724	NM_166584	NP_726286	0.631163	FALSE	0	D__melanogaster__1_-1140725	9448	0.166258
547	up_early	purine ribonucleoside binding|macromolecular complex assembly|carbohydrate derivative binding|anion binding|ATPase activity, coupled|ribonucleoside binding|purine nucleoside binding|nucleoside binding|purine ribonucleotide binding|purine ribonucleoside triphosphate binding|ribonucleotide binding|cellular macromolecular complex assembly	GO:0032550|GO:0065003|GO:0097367|GO:0043168|GO:0042623|GO:0032549|GO:0001883|GO:0001882|GO:0032555|GO:0035639|GO:0032553|GO:0034622	1.87586	0.00205207	CG8798	0.533088	0.220728	87	3	FBgn0036892	FBpp0271918	40138		Lon	FALSE	-0.403349	D__melanogaster__1_-1146495	90.7412	query	0	87	2	0.781034	NM_168806	NP_730435	0.668079	FALSE	0	D__melanogaster__1_-1146495	14038	0.160037	Q7KUT2
135	down_early			1.90862	0.000891	CG1783	0.523939	0.370178	86	3	FBgn0024728	FBpp0302674	43809	Slip1	FBgn0024728	FALSE	-0.53399	D__melanogaster__1_-1140918	102.244	query	0	86	0	0.772845	NM_143676	NP_651933	0.586261	FALSE	0	D__melanogaster__1_-1140918	7832	0.186918	Q8MR31
139	down_early			1.88621	0.00198692	CG6995	0.530165	0.249521	86	3	FBgn0039229	FBpp0304085	42958		Saf-B	FALSE	-0.518148	D__melanogaster__1_-1148090	86.5116	query	0	86	0	0.778448	NM_170169	NP_733041	0.595623	FALSE	0	D__melanogaster__1_-1148090	13264	0.154485
163	up_late			1.87586	0.00231832	CG9628	0.533088	0.219973	86	3	FBgn0036433	FBpp0290457	39593		CG9628	FALSE	-0.486496	D__melanogaster__1_-1146163	84.3605	query	0	86	0	0.781034	NM_168590	NP_729982	0.614777	FALSE	0	D__melanogaster__1_-1146163	15064	0.149047
410	up_early			1.90172	0.00147187	CG16940	0.525839	0.251865	86	3	FBgn0035111	FBpp0072389	38034		CG16940	FALSE	-0.533376	D__melanogaster__1_-1145319	93.7976	query	0	86	2	0.774569	NM_167805	NP_728490	0.586621	FALSE	0	D__melanogaster__1_-1145319	10266	0.169616
453	down_early			1.88103	0.00184441	CG8790	0.531622	0.233617	86	3	FBgn0027610	FBpp0311942	41640		Dic1	FALSE	-0.490436	D__melanogaster__1_-1141409	90.4217	query	0	86	3	0.779741	NM_169510	NP_731793	0.612359	FALSE	0	D__melanogaster__1_-1141409	12468	0.159756
461	down_early	regulation of gene expression, epigenetic	GO:0040029	1.88103	0.00178101	CG1507	0.531622	0.239398	86	3	FBgn0022361	FBpp0302760	43797		Pur-alpha	FALSE	-0.476248	D__melanogaster__1_-1140745	88.1279	query	0	86	0	0.779741	NM_166769	NP_726581	0.621109	FALSE	0	D__melanogaster__1_-1140745	12462	0.156533
568	down_early			1.87759	0.00190535	CG15309	0.532599	0.231464	86	3	FBgn0030183	FBpp0305121	31949		CG15309	FALSE	-0.472893	D__melanogaster__1_-1142134	92.5116	query	0	86	0	0.780603	NM_132381	NP_572609	0.623197	FALSE	0	D__melanogaster__1_-1142134	13366	0.163737	Q9W2X7
164	up_early	locomotory behavior	GO:0007626	1.87241	0.00203758	CG13432	0.53407	0.256863	85	3	FBgn0028622	FBpp0309585	47065	quasimodo	qsm	FALSE	-0.485981	D__melanogaster__1_-1141570	83.9647	query	0	85	0	0.781897	NM_143792	NP_652049	0.615094	FALSE	0	D__melanogaster__1_-1141570	14578	0.147565
165	down_early			1.88276	0.00137988	CG1922	0.531136	0.361064	85	3	FBgn0028996	FBpp0302730	45816	onecut	FBgn0028996	FALSE	-0.485817	D__melanogaster__1_-1141715	98.6353	query	0	85	0	0.77931	NM_080103	NP_524842	0.615194	FALSE	0	D__melanogaster__1_-1141715	12438	0.175196	Q9NJB5
221	up_early			1.87414	0.00229648	CG7068	0.533579	0.279552	85	3	FBgn0041181	FBpp0079101	34045		Tep3	FALSE	-0.4584	D__melanogaster__1_-1148921	84.1059	query	0	85	0	0.781466	NM_078783	NP_523507	0.632294	FALSE	0	D__melanogaster__1_-1148921	17604	0.148074
367	down_early	developmental growth|germ cell development|regulation of gene expression, epigenetic|oocyte differentiation|posttranscriptional regulation of gene expression	GO:0048589|GO:0007281|GO:0040029|GO:0009994|GO:0010608	1.8931	0.000696	CG43770	0.528233	0.460504	85	3	FBgn0264270	FBpp0312374	3772180		Sxl	FALSE	-0.382685	D__melanogaster__1_-1153752	111.859	query	0	85	0	0.776724	NM_167118	NP_727168	0.682028	FALSE	0	D__melanogaster__1_-1153752	7012	0.200824	P19339
449	up_late	regulation of tube size|maintenance of location|open tracheal system development|respiratory system development|regulation of localization|coated vesicle|regulation of tube architecture, open tracheal system|regulation of anatomical structure size|secretion by cell|secretion	GO:0035150|GO:0051235|GO:0007424|GO:0060541|GO:0032879|GO:0030135|GO:0035152|GO:0090066|GO:0032940|GO:0046903	1.90517	0.00176666	CG14813	0.524887	0.26519	85	3	FBgn0028969	FBpp0291138	45250		deltaCOP	FALSE	-0.49388	D__melanogaster__1_-1141698	86.5375	query	0	85	5	0.773707	NM_143755	NP_652012	0.610254	FALSE	0	D__melanogaster__1_-1141698	12940	0.155923
456	up_late	macromolecular complex assembly|posttranscriptional regulation of gene expression|cellular macromolecular complex assembly	GO:0065003|GO:0010608|GO:0034622	1.87759	0.00269371	CG7414	0.532599	0.251543	85	3	FBgn0037135	FBpp0292339	40431		CG7414	FALSE	-0.484226	D__melanogaster__1_-1146670	87.0864	query	0	85	4	0.780603	NM_141108	NP_649365	0.616174	FALSE	0	D__melanogaster__1_-1146670	21216	0.15303	Q9VNX8
483	down_early			1.87069	0.00243569	CG5889	0.534562	0.216527	85	3	FBgn0029155	FBpp0290922	43936		Men-b	FALSE	-0.464411	D__melanogaster__1_-1141748	85.7412	query	0	85	0	0.782328	NM_143702	NP_651959	0.628505	FALSE	0	D__melanogaster__1_-1141748	16430	0.150423
493	down_early			1.88793	0.00195716	CG12025	0.52968	0.259477	85	3	FBgn0035285	FBpp0311531	38246		CG12025	FALSE	-0.444133	D__melanogaster__1_-1145436	91.3373	query	0	85	2	0.778017	NM_139414	NP_647671	0.64138	FALSE	0	D__melanogaster__1_-1145436	12846	0.162522
513	down_early			1.87241	0.00212392	CG2865	0.53407	0.402241	85	3	FBgn0023526	FBpp0305178	31217		CG2865	FALSE	-0.447864	D__melanogaster__1_-1140842	107.012	query	0	85	0	0.781897	NM_130641	NP_569997	0.638991	FALSE	0	D__melanogaster__1_-1140842	19654	0.18838
610	down_early	synaptic growth at neuromuscular junction|establishment of vesicle localization|establishment of organelle localization|organelle localization|developmental growth|locomotory behavior|muscle cell cellular homeostasis|flight behavior|synaptic vesicle transport|synapse organization|homeostatic process|synapse assembly|cellular homeostasis|neuromuscular junction development|vesicle localization|esta…	GO:0051124|GO:0051650|GO:0051656|GO:0051640|GO:0048589|GO:0007626|GO:0046716|GO:0007629|GO:0048489|GO:0050808|GO:0042592|GO:0007416|GO:0019725|GO:0007528|GO:0051648|GO:0097480|GO:0097479	1.87414	0.00238887	CG16944	0.533579	0.229203	85	3	FBgn0003360	FBpp0312078	32007		sesB	FALSE	-0.479149	D__melanogaster__1_-1139284	88.5357	query	0	85	1	0.781466	NM_167248	NP_727450	0.61931	FALSE	0	D__melanogaster__1_-1139284	17994	0.155852	Q26365
96	up_late			1.87759	0.00213148	CG4733	0.532599	0.213138	84	3	FBgn0038744	FBpp0310665	42368		CG4733	FALSE	-0.433162	D__melanogaster__1_-1147757	83.119	query	0	84	0	0.780603	NM_142585	NP_650842	0.648456	FALSE	0	D__melanogaster__1_-1147757	14106	0.146594
183	down_early			1.89483	0.000961	CG3479	0.527752	0.328457	84	3	FBgn0003016	FBpp0290711	34850	outspread	osp	FALSE	-0.477874	D__melanogaster__1_-1139186	101.214	query	0	84	0	0.776293	NM_165089	NP_723879	0.620101	FALSE	0	D__melanogaster__1_-1139186	8100	0.181713	Q27421
199	down_early	neuron recognition|cell recognition	GO:0008038|GO:0008037	1.88276	0.00238176	CG5758	0.531136	0.206827	84	3	FBgn0032666	FBpp0309465	35083		CG5758	FALSE	-0.469295	D__melanogaster__1_-1143757	83.8333	query	0	84	0	0.77931	NM_165240	NP_724092	0.625443	FALSE	0	D__melanogaster__1_-1143757	14050	0.148641
225	down_early			1.87586	0.00166842	CG7990	0.533088	0.319277	84	3	FBgn0030997	FBpp0311341	32909		CG7990	FALSE	-0.454599	D__melanogaster__1_-1142672	89	query	0	84	0	0.781034	NM_133133	NP_573361	0.634702	FALSE	0	D__melanogaster__1_-1142672	13288	0.15669	Q9VWK6
263	up_late			1.88276	0.00195718	CG10939	0.531136	0.225186	84	3	FBgn0010620	FBpp0086065	44155		FBgn0010620	FALSE	-0.441802	D__melanogaster__1_-1139848	91.9643	query	0	84	0	0.77931	NM_079973	NP_524712	0.642877	FALSE	0	D__melanogaster__1_-1139848	13718	0.163057
207	down_early			1.90172	0.00115912	CG3961	0.525839	0.307082	83	3	FBgn0036821	FBpp0305861	40056		CG3961	FALSE	-0.464567	D__melanogaster__1_-1146440	95.7349	query	0	83	0	0.774569	NM_168782	NP_730370	0.628407	FALSE	0	D__melanogaster__1_-1146440	8458	0.172807
211	up_early			1.88793	0.00209891	CG11734	0.52968	0.248016	83	3	FBgn0031107	FBpp0290558	33035		HERC2	FALSE	-0.462148	D__melanogaster__1_-1142752	91.5422	query	0	83	0	0.778017	NM_134544	NP_608388	0.629929	FALSE	0	D__melanogaster__1_-1142752	13556	0.163155	Q9VR91
472	up_early	developmental growth|negative regulation of signal transduction|negative regulation of cell communication|negative regulation of response to stimulus|negative regulation of signaling	GO:0048589|GO:0009968|GO:0010648|GO:0048585|GO:0023057	1.88621	0.00177736	CG18525	0.530165	0.213635	83	3	FBgn0028984	FBpp0082596	49804		Spn88Ea	FALSE	-0.47023	D__melanogaster__1_-1141707	89.1807	query	0	83	0	0.778448	NM_176501	NP_788678	0.624859	FALSE	0	D__melanogaster__1_-1141707	11796	0.158403
567	down_early			1.88793	0.0022102	CG1970	0.52968	0.209177	83	3	FBgn0039909	FBpp0305832	43798		CG1970	FALSE	-0.515175	D__melanogaster__1_-1148554	78.7125	query	0	83	3	0.778017	NM_143669	NP_651926	0.597396	FALSE	0	D__melanogaster__1_-1148554	14050	0.139314
572	up_early			1.92586	0.00138817	CG11888	0.519248	0.26446	83	3	FBgn0028692	FBpp0306599	43449		Rpn2	FALSE	-0.487375	D__melanogaster__1_-1141596	84.863	query	0	83	10	0.768534	NM_143420	NP_651677	0.614237	FALSE	0	D__melanogaster__1_-1141596	9572	0.154296	Q9V3P6
618	up_early			1.91897	0.00115317	CG1341	0.521114	0.312405	83	3	FBgn0028687	FBpp0088021	35701		Rpt1	FALSE	-0.511249	D__melanogaster__1_-1141591	88.274	query	0	83	10	0.770259	NM_058125	NP_477473	0.599746	FALSE	0	D__melanogaster__1_-1141591	8592	0.159339
171	up_early	germ cell development|oocyte development|dorsal/ventral axis specification|oocyte axis specification|oocyte construction|axis specification|developmental maturation|dorsal/ventral pattern formation|cell maturation|oocyte differentiation	GO:0007281|GO:0048599|GO:0009950|GO:0007309|GO:0007308|GO:0009798|GO:0021700|GO:0009953|GO:0048469|GO:0009994	1.89828	0.00146753	CG14648	0.526794	0.267992	82	3	FBgn0263594	FBpp0078561	40559	lost	FBgn0263594	FALSE	-0.483666	D__melanogaster__1_-1153564	96.7073	query	0	82	0	0.775431	NM_141209	NP_649466	0.616519	FALSE	0	D__melanogaster__1_-1153564	11328	0.173622
173	down_early	carbohydrate derivative binding|anion binding	GO:0097367|GO:0043168	1.87414	0.00222946	CG1869	0.533579	0.263475	82	3	FBgn0035398	FBpp0072985	38370	Cht7	FBgn0035398	FALSE	-0.482789	D__melanogaster__1_-1145492	80.5854	query	0	82	0	0.781466	NM_139511	NP_647768	0.61706	FALSE	0	D__melanogaster__1_-1145492	16048	0.14113
181	down_early			1.88448	0.0015616	CG13140	0.53065	0.324902	82	3	FBgn0032233	FBpp0304501	34408	dpr19	FBgn0032233	FALSE	-0.480071	D__melanogaster__1_-1143491	93.5366	query	0	82	0	0.778879	NM_135548	NP_609392	0.61874	FALSE	0	D__melanogaster__1_-1143491	11404	0.165551
191	up_late			1.87759	0.00254474	CG10842	0.532599	0.21891	82	3	FBgn0015037	FBpp0087673	45524		Cyp4p1	FALSE	-0.472625	D__melanogaster__1_-1140337	81.2073	query	0	82	0	0.780603	NM_080089	NP_524828	0.623364	FALSE	0	D__melanogaster__1_-1140337	18232	0.142719	Q9V558
227	up_late	developmental growth	GO:0048589	1.9	0.00182423	CG12534	0.526316	0.306534	82	3	FBgn0031068	FBpp0304151	32991		Alr	FALSE	-0.406558	D__melanogaster__1_-1142726	80.1951	query	0	82	0	0.775	NM_134509	NP_608353	0.665939	FALSE	0	D__melanogaster__1_-1142726	12848	0.144236
250	up_late			1.8931	0.00175187	CG2928	0.528233	0.252635	82	3	FBgn0015801	FBpp0296951	37968		Reg-5	FALSE	-0.444098	D__melanogaster__1_-1140458	85.4756	query	0	82	0	0.776724	NM_057825	NP_477173	0.641402	FALSE	0	D__melanogaster__1_-1140458	11098	0.152635	Q94913
279	down_late			1.89138	0.00188624	CG17360	0.528715	0.307136	82	3	FBgn0037949	FBpp0305953	41425		CG17360	FALSE	-0.436843	D__melanogaster__1_-1147222	95.439	query	0	82	0	0.777155	NM_141858	NP_650115	0.646073	FALSE	0	D__melanogaster__1_-1147222	14536	0.170405
374	up_late	muscle structure development|apical part of cell|regulation of nervous system development|cell proliferation|establishment of organelle localization|organelle localization|cell cortex part|neuroblast division|apical cortex|cytoskeletal protein binding|asymmetric neuroblast division|cell cortex|somatic stem cell division|neuronal stem cell division|neuroblast proliferation	GO:0061061|GO:0045177|GO:0051960|GO:0008283|GO:0051656|GO:0051640|GO:0044448|GO:0055057|GO:0045179|GO:0008092|GO:0055059|GO:0005938|GO:0048103|GO:0036445|GO:0007405	1.9	0.00119259	CG11312	0.526316	0.268594	82	3	FBgn0011674	FBpp0071490	37355	inscuteable	insc	FALSE	-0.441549	D__melanogaster__1_-1139962	96.9756	query	0	82	0	0.775	NM_057676	NP_477024	0.64304	FALSE	0	D__melanogaster__1_-1139962	9166	0.174417
450	up_early			1.9	0.00128154	CG8728	0.526316	0.354114	82	3	FBgn0033235	FBpp0087958	35748		CG8728	FALSE	-0.492942	D__melanogaster__1_-1144091	83.875	query	0	82	2	0.775	NM_136489	NP_610333	0.610826	FALSE	0	D__melanogaster__1_-1144091	9462	0.150314
537	up_early	morphogenesis of an epithelium|establishment of tissue polarity|establishment of planar polarity|morphogenesis of a polarized epithelium|establishment or maintenance of cell polarity	GO:0002009|GO:0007164|GO:0001736|GO:0001738|GO:0007163	1.88793	0.0010954	CG1049	0.52968	0.275926	82	3	FBgn0041342	FBpp0311519	117353		Cct1	FALSE	-0.424767	D__melanogaster__1_-1148958	99.2963	query	0	82	1	0.778017	NM_167894	NP_728628	0.653922	FALSE	0	D__melanogaster__1_-1148958	8842	0.176057
602	up_late			1.90172	0.00115577	CG11143	0.525839	0.31803	82	3	FBgn0025885	FBpp0088368	35671	Inos	FBgn0025885	FALSE	-0.404824	D__melanogaster__1_-1141100	92.6351	query	0	82	8	0.774569	NM_058057	NP_477405	0.667094	FALSE	0	D__melanogaster__1_-1141100	8908	0.164538	O97477
193	up_late	ATPase activity, coupled	GO:0042623	1.91552	0.00136301	CG1703	0.522052	0.304012	81	3	FBgn0030321	FBpp0310240	32112		CG1703	FALSE	-0.471509	D__melanogaster__1_-1142213	84.6049	query	0	81	0	0.771121	NM_132508	NP_572736	0.62406	FALSE	0	D__melanogaster__1_-1142213	8804	0.154389
406	up_early	morphogenesis of an epithelium|axonogenesis|axon development|morphogenesis of follicular epithelium|ovarian follicle cell development	GO:0002009|GO:0007409|GO:0061564|GO:0016333|GO:0030707	1.92069	0.000804	CG9495	0.520646	0.362342	81	3	FBgn0003334	FBpp0297150	41168		Scm	FALSE	-0.560712	D__melanogaster__1_-1139276	99.5875	query	0	81	1	0.769828	NM_169299	NP_731385	0.570802	FALSE	0	D__melanogaster__1_-1139276	7218	0.182395	Q9VHA0
471	up_late			1.87241	0.00223246	CG4726	0.53407	0.205556	81	3	FBgn0031307	FBpp0077623	33292		MFS3	FALSE	-0.424387	D__melanogaster__1_-1142875	84.8889	query	0	81	0	0.781897	NM_134728	NP_608572	0.654171	FALSE	0	D__melanogaster__1_-1142875	15018	0.148148
517	up_late			1.89138	0.00211813	CG1104	0.528715	0.191142	81	3	FBgn0037467	FBpp0293859	40843		CG1104	FALSE	-0.444623	D__melanogaster__1_-1146887	86.9359	query	0	81	3	0.777155	NM_141433	NP_649690	0.641066	FALSE	0	D__melanogaster__1_-1146887	14244	0.153869	Q9VI55
535	up_early			1.89138	0.00177625	CG18596	0.528715	0.271728	81	3	FBgn0038953	FBpp0083613	42622		CG18596	FALSE	-0.419724	D__melanogaster__1_-1147896	86.4615	query	0	81	3	0.777155	NM_142774	NP_651031	0.657228	FALSE	0	D__melanogaster__1_-1147896	13178	0.153029
621	up_early	negative regulation of signal transduction|positive regulation of signaling|negative regulation of cell communication|negative regulation of response to stimulus|negative regulation of signaling|regulation of intracellular signal transduction|positive regulation of cell communication	GO:0009968|GO:0023056|GO:0010648|GO:0048585|GO:0023057|GO:1902531|GO:0010647	1.89655	0.00372996	CG7752	0.527273	0.224074	81	3	FBgn0259785	FBpp0304178	40351	putzig	pzg	FALSE	-0.490754	D__melanogaster__1_-1152079	87.8519	query	0	81	0	0.775862	NM_141040	NP_649297	0.612165	FALSE	0	D__melanogaster__1_-1152079	26114	0.157418
444	down_early			1.91552	0.00108287	CG1965	0.522052	0.307043	80	3	FBgn0037466	FBpp0306728	40842		CG1965	FALSE	-0.497877	D__melanogaster__1_-1146886	97.3924	query	0	80	1	0.771121	NM_141432	NP_649689	0.607819	FALSE	0	D__melanogaster__1_-1146886	7922	0.177077
625	up_early	muscle structure development|skeletal muscle organ development	GO:0061061|GO:0060538	1.91207	0.00173046	CG9277	0.522994	0.212787	80	3	FBgn0003887	FBpp0085721	37238		betaTub56D	FALSE	-0.461024	D__melanogaster__1_-1139384	84.2436	query	0	80	2	0.771983	NM_166356	NP_725896	0.630637	FALSE	0	D__melanogaster__1_-1139384	11362	0.152339	Q24560
80	up_early	synapse part|macromolecular complex assembly|synaptic vesicle|synaptic vesicle exocytosis|establishment of vesicle localization|neurotransmitter secretion|establishment of organelle localization|organelle localization|secretion|cellular macromolecular complex assembly|synaptic vesicle priming|synapse|exocytosis|synaptic vesicle transport|coated vesicle|signal release|secretion by cell|vesicle loc…	GO:0044456|GO:0065003|GO:0008021|GO:0016079|GO:0051650|GO:0007269|GO:0051656|GO:0051640|GO:0046903|GO:0034622|GO:0016082|GO:0045202|GO:0006887|GO:0048489|GO:0030135|GO:0023061|GO:0032940|GO:0051648|GO:0001505|GO:0097480|GO:0097479|GO:0006836	1.90517	0.00124092	CG34349	0.524887	0.266796	79	3	FBgn0266719	FBpp0306572	43002		Unc-13-4B	FALSE	-0.372747	D__melanogaster__1_-1155295	96.1392	query	0	79	0	0.773707	NM_143072	NP_651329	0.68884	FALSE	0	D__melanogaster__1_-1155295	9400	0.172912
228	up_early			1.91724	0.00185895	CG1692	0.521583	0.306719	79	3	FBgn0002641	FBpp0311241	33045	maroon-like	mal	FALSE	-0.453868	D__melanogaster__1_-1139114	80.2278	query	0	79	0	0.77069	NM_078699	NP_523423	0.635167	FALSE	0	D__melanogaster__1_-1139114	12382	0.146135	Q9VRA2
293	up_late	regulation of phosphorylation|regulation of phosphorus metabolic process|regulation of intracellular signal transduction|regulation of phosphate metabolic process	GO:0042325|GO:0051174|GO:1902531|GO:0019220	1.89483	0.00155805	CG15085	0.527752	0.23434	79	3	FBgn0023214	FBpp0085834	37149		edl	FALSE	-0.432176	D__melanogaster__1_-1140806	91.2658	query	0	79	0	0.776293	NM_079062	NP_523786	0.649095	FALSE	0	D__melanogaster__1_-1140806	9926	0.162395
481	up_late	cation binding|calcium ion binding|metal ion binding	GO:0043169|GO:0005509|GO:0046872	1.88966	0.00196871	CG10126	0.529197	0.240506	79	3	FBgn0038088	FBpp0082155	41579		CG10126	FALSE	-0.46516	D__melanogaster__1_-1147312	86.7975	query	0	79	0	0.777586	NM_176487	NP_788664	0.628034	FALSE	0	D__melanogaster__1_-1147312	13518	0.153624
638	down_early			1.88448	0.00174689	CG3578	0.53065	0.274586	79	3	FBgn0000179	FBpp0310169	31379	bifid	bi	FALSE	-0.414202	D__melanogaster__1_-1138765	90.8608	query	0	79	0	0.778879	NM_080331	NP_525070	0.660868	FALSE	0	D__melanogaster__1_-1138765	13598	0.159966	Q24432
161	down_late	ATPase activity, coupled	GO:0042623	1.92414	0.000967	CG2316	0.519713	0.317016	78	3	FBgn0039890	FBpp0300567	43772		CG2316	FALSE	-0.490964	D__melanogaster__1_-1148546	95.0897	query	0	78	0	0.768966	NM_166740	NP_726546	0.612036	FALSE	0	D__melanogaster__1_-1148546	6562	0.174157
307	up_early			1.90172	0.000825	CG33473	0.525839	0.376956	78	3	FBgn0040765	FBpp0311726	2768719	luna	FBgn0040765	FALSE	-0.334229	D__melanogaster__1_-1148833	107.128	query	0	78	0	0.774569	NM_206089	NP_995811	0.71589	FALSE	0	D__melanogaster__1_-1148833	7588	0.191643
466	down_early			1.9	0.00167795	CG4502	0.526316	0.220113	78	3	FBgn0031896	FBpp0079045	34002		CG4502	FALSE	-0.471433	D__melanogaster__1_-1143270	88.6538	query	0	78	0	0.775	NM_164741	NP_723260	0.624107	FALSE	0	D__melanogaster__1_-1143270	10824	0.15831	Q9VM35
579	up_early	purine ribonucleoside binding|carbohydrate derivative binding|anion binding|ribonucleoside binding|purine nucleoside binding|nucleoside binding|purine ribonucleotide binding|purine ribonucleoside triphosphate binding|ribonucleotide binding	GO:0032550|GO:0097367|GO:0043168|GO:0032549|GO:0001883|GO:0001882|GO:0032555|GO:0035639|GO:0032553	1.9069	0.00142429	CG10506	0.524412	0.353333	78	3	FBgn0027090	FBpp0084240	45786		Aats-gln	FALSE	-0.481447	D__melanogaster__1_-1141284	88.3553	query	0	78	2	0.773276	NM_080102	NP_524841	0.617889	FALSE	0	D__melanogaster__1_-1141284	11060	0.158343	Q9Y105
182	up_late	negative regulation of signal transduction|negative regulation of cell communication|negative regulation of response to stimulus|negative regulation of signaling|regulation of intracellular signal transduction	GO:0009968|GO:0010648|GO:0048585|GO:0023057|GO:1902531	1.9	0.00141206	CG15162	0.526316	0.227614	77	3	FBgn0032694	FBpp0310365	35116		MESR3	FALSE	-0.479619	D__melanogaster__1_-1143776	90.3766	query	0	77	0	0.775	NM_078873	NP_523597	0.619019	FALSE	0	D__melanogaster__1_-1143776	9604	0.161099
401	down_early	muscle structure development|maintenance of location|skeletal muscle organ development|muscle cell development|muscle tissue development|circulatory system development|striated muscle cell development|striated muscle cell differentiation|ovarian follicle cell development|locomotory behavior|muscle cell differentiation|striated muscle tissue development|cardiovascular system development	GO:0061061|GO:0051235|GO:0060538|GO:0055001|GO:0060537|GO:0072359|GO:0055002|GO:0051146|GO:0030707|GO:0007626|GO:0042692|GO:0014706|GO:0072358	1.88793	0.00104187	CG1429	0.52968	0.287765	77	3	FBgn0011656	FBpp0303551	36032		Mef2	FALSE	-0.309085	D__melanogaster__1_-1139953	101.818	query	0	77	0	0.778017	NM_206067	NP_995789	0.734118	FALSE	0	D__melanogaster__1_-1139953	8156	0.179257	P40791
523	up_early	purine ribonucleoside binding|carbohydrate derivative binding|anion binding|mitotic cytokinesis|ribonucleoside binding|purine nucleoside binding|nucleoside binding|cell cortex|cell cortex part|purine ribonucleotide binding|purine ribonucleoside triphosphate binding|ribonucleotide binding	GO:0032550|GO:0097367|GO:0043168|GO:0000281|GO:0032549|GO:0001883|GO:0001882|GO:0005938|GO:0044448|GO:0032555|GO:0035639|GO:0032553	1.90862	0.00161352	CG4173	0.523939	0.212613	77	3	FBgn0014029	FBpp0306646	42438		2017-09-02	FALSE	-0.441472	D__melanogaster__1_-1140266	84.1333	query	0	77	2	0.772845	NM_079693	NP_524417	0.643089	FALSE	0	D__melanogaster__1_-1140266	10274	0.150777	P54359
538	down_early			1.88448	0.00167676	CG9634	0.53065	0.251196	77	3	FBgn0027528	FBpp0310021	32660		CG9634	FALSE	-0.424081	D__melanogaster__1_-1141349	98.5065	query	0	77	0	0.778879	NM_132932	NP_573160	0.654371	FALSE	0	D__melanogaster__1_-1141349	13484	0.172818
540	up_late			1.89655	0.00118978	CG31764	0.527273	0.294054	77	3	FBgn0043841	FBpp0306803	34652		vir-1	FALSE	-0.417308	D__melanogaster__1_-1149089	91.1867	query	0	77	2	0.775862	NM_205966	NP_995688	0.658818	FALSE	0	D__melanogaster__1_-1149089	9422	0.161392
586	up_early	cognition|learning or memory	GO:0050890|GO:0007611	1.90172	0.00144554	CG1910	0.525839	0.241627	77	3	FBgn0022349	FBpp0085200	43741		CG1910	FALSE	-0.475044	D__melanogaster__1_-1140742	90.3896	query	0	77	0	0.774569	NM_170574	NP_733453	0.621858	FALSE	0	D__melanogaster__1_-1140742	9978	0.16141
105	up_early			1.89655	0.00162357	CG11168	0.527273	0.241053	76	3	FBgn0039249	FBpp0307939	42981		CG11168	FALSE	-0.403334	D__melanogaster__1_-1148102	91.3947	query	0	76	0	0.775862	NM_143054	NP_651311	0.668089	FALSE	0	D__melanogaster__1_-1148102	11980	0.162047
138	up_early	protein folding|unfolded protein binding	GO:0006457|GO:0051082	1.89828	0.00196845	CG10565	0.526794	0.235088	76	3	FBgn0037051	FBpp0293954	40332		CG10565	FALSE	-0.519736	D__melanogaster__1_-1146613	79.7895	query	0	76	0	0.775431	NM_141027	NP_649284	0.594678	FALSE	0	D__melanogaster__1_-1146613	13500	0.141722
186	down_late	regulation of cellular component biogenesis|macromolecular complex assembly|negative regulation of response to stimulus|cellular macromolecular complex assembly	GO:0044087|GO:0065003|GO:0048585|GO:0034622	1.93103	0.000602	CG12223	0.517857	0.454035	76	3	FBgn0011764	FBpp0308813	117294		Dsp1	FALSE	-0.429148	D__melanogaster__1_-1139995	108.803	query	0	76	0	0.767241	NM_206762	NP_996485	0.651064	FALSE	0	D__melanogaster__1_-1139995	5788	0.200005	Q24537
210	up_late			1.8931	0.00126537	CG9336	0.528233	0.29193	76	3	FBgn0032897	FBpp0298833	35355		CG9336	FALSE	-0.463526	D__melanogaster__1_-1143908	85.4342	query	0	76	0	0.776724	NM_136225	NP_610069	0.629061	FALSE	0	D__melanogaster__1_-1143908	9466	0.150944
296	down_early			1.89483	0.00084	CG42670	0.527752	0.378947	76	3	FBgn0261552	FBpp0310689	44258	pasilla	ps	FALSE	-0.305675	D__melanogaster__1_-1152509	108.408	query	0	76	0	0.776293	NM_169285	NP_731356	0.736626	FALSE	0	D__melanogaster__1_-1152509	7616	0.191872
361	up_early	muscle structure development|contractile fiber part|sarcomere|Z disc|muscle cell development|striated muscle cell development|striated muscle cell differentiation|myofibril assembly|muscle cell cellular homeostasis|muscle cell differentiation|actomyosin structure organization|contractile fiber|homeostatic process|cellular homeostasis|actin cytoskeleton organization|I band|actin filament-based pro…	GO:0061061|GO:0044449|GO:0030017|GO:0030018|GO:0055001|GO:0055002|GO:0051146|GO:0030239|GO:0046716|GO:0042692|GO:0031032|GO:0043292|GO:0042592|GO:0019725|GO:0030036|GO:0031674|GO:0030029|GO:0030016	1.89138	0.00170836	CG15105	0.528715	0.283158	76	3	FBgn0265356	FBpp0309391	37190	thin	tn	FALSE	-0.454738	D__melanogaster__1_-1154340	83.1974	query	0	76	0	0.777155	NM_166318	NP_725843	0.634614	FALSE	0	D__melanogaster__1_-1154340	13026	0.146733
385	down_early			1.89483	0.00167416	CG6983	0.527752	0.286667	76	3	FBgn0035896	FBpp0311671	38964		CG6983	FALSE	-0.434968	D__melanogaster__1_-1145816	94.3816	query	0	76	0	0.776293	NM_139970	NP_648227	0.647285	FALSE	0	D__melanogaster__1_-1145816	13730	0.167047
600	down_early			1.9069	0.00126844	CG32593	0.524412	0.241754	76	3	FBgn0264078	FBpp0312521	32425		Flo2	FALSE	-0.449609	D__melanogaster__1_-1153731	90.8553	query	0	76	0	0.773276	NM_167421	NP_727814	0.637878	FALSE	0	D__melanogaster__1_-1153731	8816	0.162823	O61492
269	up_early	chemotaxis|cell adhesion|biological adhesion|axonogenesis|axon development|axon guidance|neuron projection guidance	GO:0006935|GO:0007155|GO:0022610|GO:0007409|GO:0061564|GO:0007411|GO:0097485	1.9	0.00146328	CG11527	0.526316	0.26955	75	3	FBgn0011722	FBpp0309850	33896	Tiggrin	Tig	FALSE	-0.438858	D__melanogaster__1_-1139976	82.4	query	0	75	0	0.775	NM_057685	NP_477033	0.644772	FALSE	0	D__melanogaster__1_-1139976	10490	0.146359	Q9VMD9
271	up_late	cell adhesion|plasma membrane region|cation binding|apical part of cell|calcium ion binding|regulation of anatomical structure size|biological adhesion|metal ion binding|ovarian follicle cell development|membrane region	GO:0007155|GO:0098590|GO:0043169|GO:0045177|GO:0005509|GO:0090066|GO:0022610|GO:0046872|GO:0030707|GO:0098589	1.89138	0.00175978	CG31009	0.528715	0.242162	75	3	FBgn0039709	FBpp0292214	43528		Cad99C	FALSE	-0.438621	D__melanogaster__1_-1148413	87.8533	query	0	75	0	0.777155	NM_170435	NP_733314	0.644925	FALSE	0	D__melanogaster__1_-1148413	12302	0.154671
432	down_late	epithelium migration|epithelial cell migration|negative regulation of response to stimulus|open tracheal system development|dorsal/ventral pattern formation|negative regulation of signaling|morphogenesis of an epithelium|tissue migration|establishment or maintenance of polarity of follicular epithelium|regulation of nervous system development|embryonic morphogenesis|cell proliferation|ameboidal c…	GO:0090132|GO:0010631|GO:0048585|GO:0007424|GO:0009953|GO:0023057|GO:0002009|GO:0090130|GO:0016334|GO:0051960|GO:0048598|GO:0008283|GO:0001667|GO:0007297|GO:0016333|GO:0030707|GO:0009968|GO:0009950|GO:0007298|GO:0010648|GO:0060541|GO:0009798|GO:0080134|GO:0006468|GO:0007163	1.90172	0.001555	CG2845	0.525839	0.211948	75	3	FBgn0003079	FBpp0310458	31221		phl	FALSE	-0.509302	D__melanogaster__1_-1139205	89.1096	query	0	75	2	0.774569	NM_080308	NP_525047	0.600915	FALSE	0	D__melanogaster__1_-1139205	11682	0.157996	P11346
507	up_late			1.93103	0.00110074	CG9773	0.517857	0.306479	75	3	FBgn0037609	FBpp0081434	41029		CG9773	FALSE	-0.449542	D__melanogaster__1_-1146983	84.7246	query	0	75	6	0.767241	NM_141556	NP_649813	0.63792	FALSE	0	D__melanogaster__1_-1146983	8020	0.153765	Q9VHN5
245	down_early			1.91552	0.000939	CG7536	0.522052	0.278415	74	3	FBgn0030890	FBpp0309976	32786		CG7536	FALSE	-0.448183	D__melanogaster__1_-1142599	95.8649	query	0	74	0	0.771121	NM_167599	NP_728131	0.638788	FALSE	0	D__melanogaster__1_-1142599	7194	0.172729
402	up_late			1.9069	0.00174682	CG5499	0.524412	0.226027	74	3	FBgn0001197	FBpp0306426	43229		His2Av	FALSE	-0.569021	D__melanogaster__1_-1138978	81.0685	query	0	74	1	0.773276	NM_079795	NP_524519	0.56608	FALSE	0	D__melanogaster__1_-1138978	11556	0.144507	P08985
425	up_early	synapse part|negative regulation of response to stimulus|synaptic vesicle|establishment of vesicle localization|neurotransmitter secretion|negative regulation of signaling|establishment of organelle localization|organelle localization|secretion|synapse|membrane organization|negative regulation of signal transduction|negative regulation of cell communication|regulation of localization|synaptic ves…	GO:0044456|GO:0048585|GO:0008021|GO:0051650|GO:0007269|GO:0023057|GO:0051656|GO:0051640|GO:0046903|GO:0045202|GO:0061024|GO:0009968|GO:0010648|GO:0032879|GO:0048489|GO:0030135|GO:0048488|GO:0023061|GO:0032940|GO:0051648|GO:0001505|GO:0097480|GO:0097479|GO:0006836	1.92414	0.00162337	CG9388	0.519713	0.230438	74	3	FBgn0024833	FBpp0081592	41150		AP-1mu	FALSE	-0.479211	D__melanogaster__1_-1140929	80.4028	query	0	74	2	0.768966	NM_141649	NP_649906	0.619272	FALSE	0	D__melanogaster__1_-1140929	11116	0.145896
505	down_early			1.92241	0.00253511	CG6282	0.520179	0.273973	74	3	FBgn0035914	FBpp0303198	38985		CG6282	FALSE	-0.449558	D__melanogaster__1_-1145826	80.7397	query	0	74	1	0.769397	NM_176302	NP_788480	0.63791	FALSE	0	D__melanogaster__1_-1145826	18480	0.146508
561	up_late	homeostatic process|ATPase activity, coupled	GO:0042592|GO:0042623	1.92931	0.00247452	CG18801	0.51832	0.280483	74	3	FBgn0041627	FBpp0080322	34930	Ku80	FBgn0041627	FALSE	-0.437759	D__melanogaster__1_-1148973	77.2254	query	0	74	3	0.767672	NM_135923	NP_609767	0.645481	FALSE	0	D__melanogaster__1_-1148973	16124	0.14064
596	up_early	lipid binding|cation binding|cytoskeletal protein binding|actin binding|anion binding|calcium ion binding|phospholipid binding|metal ion binding	GO:0008289|GO:0043169|GO:0008092|GO:0003779|GO:0043168|GO:0005509|GO:0005543|GO:0046872	1.9	0.00200076	CG9579	0.526316	0.206036	74	3	FBgn0000084	FBpp0291143	33019		AnxB10	FALSE	-0.468103	D__melanogaster__1_-1138737	80.2394	query	0	74	3	0.775	NM_057267	NP_476615	0.626189	FALSE	0	D__melanogaster__1_-1138737	12854	0.141516	P22465
287	down_early	epithelium migration|cell adhesion|epithelial cell migration|developmental maturation|cell maturation|axonogenesis|chemotaxis|morphogenesis of an epithelium|oocyte development|oocyte differentiation|tissue migration|establishment or maintenance of polarity of follicular epithelium|embryonic morphogenesis|ameboidal cell migration|ovarian follicle cell migration|morphogenesis of follicular epitheli…	GO:0090132|GO:0007155|GO:0010631|GO:0021700|GO:0048469|GO:0007409|GO:0006935|GO:0002009|GO:0048599|GO:0009994|GO:0090130|GO:0016334|GO:0048598|GO:0001667|GO:0007297|GO:0016333|GO:0030707|GO:0097485|GO:0007281|GO:0007308|GO:0007298|GO:0022610|GO:0061564|GO:0007411|GO:0007163	1.91897	0.000532	CG9659	0.521114	0.397641	73	3	FBgn0001404	FBpp0309090	31239	egghead	egh	FALSE	-0.390691	D__melanogaster__1_-1139032	108.219	query	0	73	0	0.770259	NM_166946	NP_726818	0.67659	FALSE	0	D__melanogaster__1_-1139032	4976	0.195341	O01346
315	up_early	regulation of anatomical structure morphogenesis	GO:0022603	1.91034	0.00235349	CG2189	0.523466	0.243151	73	3	FBgn0000439	FBpp0081138	40832	Deformed	Dfd	FALSE	-0.413324	D__melanogaster__1_-1138845	88.5616	query	0	73	0	0.772414	NM_057853	NP_477201	0.661448	FALSE	0	D__melanogaster__1_-1138845	17876	0.158429	P07548
198	up_late	double-strand break repair	GO:0006302	1.91724	0.00166899	CG1925	0.521583	0.285602	72	3	FBgn0002891	FBpp0087907	47186		mus205	FALSE	-0.450822	D__melanogaster__1_-1139153	81.9444	query	0	72	0	0.77069	NM_080142	NP_524881	0.637104	FALSE	0	D__melanogaster__1_-1139153	12030	0.147382
217	up_early			1.89655	0.0014638	CG17549	0.527273	0.275822	72	3	FBgn0032774	FBpp0302765	35212		CG17549	FALSE	-0.461246	D__melanogaster__1_-1143825	86.1806	query	0	72	0	0.775862	NM_165289	NP_724179	0.630498	FALSE	0	D__melanogaster__1_-1143825	10872	0.151726
240	down_early	regulation of localization	GO:0032879	1.91897	0.00294621	CG15004	0.521114	0.2277	72	3	FBgn0035505	FBpp0289848	38502		Teh2	FALSE	-0.450138	D__melanogaster__1_-1145563	73.5139	query	0	72	0	0.770259	NM_139610	NP_647867	0.63754	FALSE	0	D__melanogaster__1_-1145563	21610	0.132671
319	up_early			1.89655	0.00174873	CG42708	0.527273	0.222613	72	3	FBgn0261625	FBpp0310603	36396		CG42708	FALSE	-0.401401	D__melanogaster__1_-1152555	92.1111	query	0	72	0	0.775862	NM_165943	NP_725217	0.669381	FALSE	0	D__melanogaster__1_-1152555	14606	0.162167
359	up_late			1.91552	0.00112924	CG3017	0.522052	0.307512	72	3	FBgn0020764	FBpp0072060	37815		Alas	FALSE	-0.433745	D__melanogaster__1_-1140686	88.5694	query	0	72	0	0.771121	NM_057933	NP_477281	0.648077	FALSE	0	D__melanogaster__1_-1140686	8736	0.159012
433	up_early	cell adhesion|regulation of anatomical structure morphogenesis|biological adhesion|regulation of cell shape|regulation of cell morphogenesis	GO:0007155|GO:0022603|GO:0022610|GO:0008360|GO:0022604	1.92759	0.000919	CG12007	0.518784	0.271222	72	3	FBgn0037293	FBpp0078483	40617		CG12007	FALSE	-0.508084	D__melanogaster__1_-1146769	91.7571	query	0	72	2	0.768103	NM_141255	NP_649512	0.601647	FALSE	0	D__melanogaster__1_-1146769	6506	0.166227
551	down_early	locomotory behavior|protein phosphorylation	GO:0007626|GO:0006468	1.93621	0.000829	CG15224	0.516474	0.318841	72	3	FBgn0000259	FBpp0305406	32132		CkIIbeta	FALSE	-0.380746	D__melanogaster__1_-1138789	103.614	query	0	72	2	0.765948	NM_206692	NP_996415	0.683352	FALSE	0	D__melanogaster__1_-1138789	6954	0.189423	P08182
598	up_early	embryonic morphogenesis	GO:0048598	1.91724	0.00101986	CG9670	0.521583	0.238263	72	3	FBgn0028380	FBpp0312519	43927	falten	fal	FALSE	-0.452669	D__melanogaster__1_-1141473	95.4306	query	0	72	0	0.77069	NM_080528	NP_536789	0.635928	FALSE	0	D__melanogaster__1_-1141473	7308	0.171638
231	up_early	cell junction|cell-cell junction|open tracheal system development|respiratory system development|occluding junction|septate junction|apical junction complex	GO:0030054|GO:0005911|GO:0007424|GO:0060541|GO:0070160|GO:0005918|GO:0043296	1.89655	0.00207974	CG3921	0.527273	0.195976	71	3	FBgn0031571	FBpp0297895	33604		CG3921	FALSE	-0.397813	D__melanogaster__1_-1143048	82.3944	query	0	71	0	0.775862	NM_134964	NP_608808	0.671787	FALSE	0	D__melanogaster__1_-1143048	15452	0.145036
326	up_early	apical part of cell|cell-cell junction assembly|septate junction assembly|dorsal/ventral pattern formation|establishment of glial blood-brain barrier|establishment of blood-brain barrier|cell-cell junction organization|apical junction assembly|neuroblast division|morphogenesis of an epithelium|asymmetric neuroblast division|actin cytoskeleton organization|cell cortex|somatic stem cell division|ne…	GO:0045177|GO:0007043|GO:0019991|GO:0009953|GO:0060857|GO:0060856|GO:0045216|GO:0043297|GO:0055057|GO:0002009|GO:0055059|GO:0030036|GO:0005938|GO:0048103|GO:0007405|GO:0030029|GO:0016334|GO:0034330|GO:0008283|GO:0016333|GO:0044448|GO:0030707|GO:0034329|GO:0045179|GO:0009950|GO:0009798|GO:0036445|GO:0007163	1.91207	0.000935	CG5248	0.522994	0.252314	71	3	FBgn0020278	FBpp0301188	42672		loco	FALSE	-0.402805	D__melanogaster__1_-1140612	96.7324	query	0	71	0	0.771983	NM_170033	NP_732776	0.668442	FALSE	0	D__melanogaster__1_-1140612	6878	0.172736	Q9VCX1
358	down_early	regulation of gene expression, epigenetic	GO:0040029	1.94655	0.000971	CG17743	0.513729	0.313883	71	3	FBgn0002521	FBpp0088269	43819	pleiohomeotic	pho	FALSE	-0.519087	D__melanogaster__1_-1139075	90.8732	query	0	71	0	0.763362	NM_166827	NP_726651	0.595064	FALSE	0	D__melanogaster__1_-1139075	6560	0.168284	Q8ST83
146	up_late			1.92069	0.00125046	CG12868	0.520646	0.296066	70	3	FBgn0033945	FBpp0290949	36620		CG12868	FALSE	-0.434983	D__melanogaster__1_-1144549	81.1429	query	0	70	0	0.769828	NM_137127	NP_610971	0.647276	FALSE	0	D__melanogaster__1_-1144549	8138	0.14594
414	up_early	maintenance of location|regulation of localization|coated vesicle	GO:0051235|GO:0032879|GO:0030135	1.93966	0.00108388	CG7961	0.515556	0.273706	70	3	FBgn0025725	FBpp0072694	38199		alphaCOP	FALSE	-0.527297	D__melanogaster__1_-1141061	90.0571	query	0	70	0	0.765086	NM_167908	NP_728648	0.590198	FALSE	0	D__melanogaster__1_-1141061	8260	0.165242
459	down_late			1.91207	0.00137797	CG1814	0.522994	0.210352	70	3	FBgn0033426	FBpp0087606	35984		CG1814	FALSE	-0.418735	D__melanogaster__1_-1144209	87.6	query	0	70	0	0.771983	NM_165680	NP_724801	0.657879	FALSE	0	D__melanogaster__1_-1144209	9338	0.15615
497	up_late			1.92069	0.000835	CG5953	0.520646	0.279964	70	3	FBgn0032587	FBpp0308008	34985		CG5953	FALSE	-0.348965	D__melanogaster__1_-1143706	102.313	query	0	70	3	0.769828	NM_165165	NP_723976	0.705418	FALSE	0	D__melanogaster__1_-1143706	6362	0.183029
511	up_late			1.9431	0.000992	CG5205	0.514641	0.310559	70	3	FBgn0038344	FBpp0082601	41891		CG5205	FALSE	-0.398138	D__melanogaster__1_-1147488	88.3143	query	0	70	0	0.764224	NM_142215	NP_650472	0.671569	FALSE	0	D__melanogaster__1_-1147488	6468	0.162641
574	down_early	synapse part|synaptic vesicle|establishment of vesicle localization|neurotransmitter secretion|establishment of organelle localization|organelle localization|secretion|synapse|membrane organization|synaptic vesicle transport|coated vesicle|synaptic vesicle endocytosis|signal release|secretion by cell|vesicle localization|regulation of neurotransmitter levels|establishment of synaptic vesicle loca…	GO:0044456|GO:0008021|GO:0051650|GO:0007269|GO:0051656|GO:0051640|GO:0046903|GO:0045202|GO:0061024|GO:0048489|GO:0030135|GO:0048488|GO:0023061|GO:0032940|GO:0051648|GO:0001505|GO:0097480|GO:0097479|GO:0006836	1.91897	0.00155461	CG7057	0.521114	0.233163	70	3	FBgn0263351	FBpp0291080	42642		AP-2mu	FALSE	-0.441868	D__melanogaster__1_-1153379	86.087	query	0	70	1	0.770259	NM_170015	NP_732744	0.642834	FALSE	0	D__melanogaster__1_-1153379	11348	0.154278
622	up_late	epithelium migration|epithelial cell migration|macromolecular complex assembly|establishment of tissue polarity|mitotic cytokinesis|axonogenesis|morphogenesis of an epithelium|actin binding|actin cytoskeleton organization|actin filament-based process|tissue migration|cellular protein complex disassembly|regulation of cellular component biogenesis|protein complex disassembly|establishment of plana…	GO:0090132|GO:0010631|GO:0065003|GO:0007164|GO:0000281|GO:0007409|GO:0002009|GO:0003779|GO:0030036|GO:0030029|GO:0090130|GO:0043624|GO:0044087|GO:0043241|GO:0001736|GO:0001667|GO:0007297|GO:0030707|GO:0034622|GO:0008092|GO:0008544|GO:0007298|GO:0031032|GO:0061564|GO:0032984|GO:0001738|GO:0007163	1.95	0.00169852	CG4254	0.512821	0.234783	70	3	FBgn0011726	FBpp0072097	37841	twinstar	tsr	FALSE	-0.477932	D__melanogaster__1_-1139979	79.0714	query	0	70	0	0.7625	NM_057686	NP_477034	0.620064	FALSE	0	D__melanogaster__1_-1139979	11456	0.146946	P45594
310	up_early	plasma membrane region|morphogenesis of an epithelium|cell junction|apical part of cell|establishment of tissue polarity|cell-substrate adherens junction|establishment of planar polarity|morphogenesis of a polarized epithelium|cell-substrate junction|membrane region	GO:0098590|GO:0002009|GO:0030054|GO:0045177|GO:0007164|GO:0005924|GO:0001736|GO:0001738|GO:0030055|GO:0098589	1.92931	0.000984	CG32556	0.51832	0.309463	69	3	FBgn0263258	FBpp0309500	32748	chascon	chas	FALSE	-0.415655	D__melanogaster__1_-1153343	97.7246	query	0	69	0	0.767672	NM_206773	NP_996496	0.659908	FALSE	0	D__melanogaster__1_-1153343	8334	0.177037
351	up_early	locomotory behavior|flight behavior|maintenance of location|regulation of localization|homeostatic process|cellular homeostasis|membrane region	GO:0007626|GO:0007629|GO:0051235|GO:0032879|GO:0042592|GO:0019725|GO:0098589	1.90345	0.00128728	CG1063	0.525362	0.241688	69	3	FBgn0010051	FBpp0310670	40664		Itp-r83A	FALSE	-0.453243	D__melanogaster__1_-1139722	92.3623	query	0	69	0	0.774138	NM_169061	NP_730942	0.635564	FALSE	0	D__melanogaster__1_-1139722	9616	0.162897	P29993
422	up_late			1.92414	0.00122593	CG5502	0.519713	0.301364	69	3	FBgn0003279	FBpp0084617	43349		RpL4	FALSE	-0.518929	D__melanogaster__1_-1139259	86.2464	query	0	69	0	0.768966	NM_079814	NP_524538	0.595158	FALSE	0	D__melanogaster__1_-1139259	8892	0.155653	P09180
496	down_early	cell adhesion|regulation of anatomical structure morphogenesis|biological adhesion|regulation of cell shape|regulation of cell morphogenesis|protein phosphorylation	GO:0007155|GO:0022603|GO:0022610|GO:0008360|GO:0022604|GO:0006468	1.92414	0.00102245	CG4268	0.519713	0.280904	69	3	FBgn0016696	FBpp0303913	40292	Pitslre	FBgn0016696	FALSE	-0.387167	D__melanogaster__1_-1140515	96.1449	query	0	69	0	0.768966	NM_168869	NP_730563	0.678977	FALSE	0	D__melanogaster__1_-1140515	7280	0.173521	Q9VPC0
546	up_late			1.93103	0.00140039	CG13941	0.517857	0.292413	69	3	FBgn0033928	FBpp0086675	36597	Arc2	FBgn0033928	FALSE	-0.414375	D__melanogaster__1_-1144539	81.058	query	0	69	0	0.767241	NM_137112	NP_610956	0.660753	FALSE	0	D__melanogaster__1_-1144539	8984	0.147111
601	up_late			1.92414	0.000776	CG10638	0.519713	0.352679	69	3	FBgn0036290	FBpp0311505	39424		CG10638	FALSE	-0.374016	D__melanogaster__1_-1146068	89.5469	query	0	69	5	0.768966	NM_206346	NP_996068	0.687966	FALSE	0	D__melanogaster__1_-1146068	5832	0.159905
609	up_late	locomotory behavior|muscle cell cellular homeostasis|regulation of anatomical structure size|homeostatic process|cellular homeostasis	GO:0007626|GO:0046716|GO:0090066|GO:0042592|GO:0019725	1.94483	0.00170553	CG7111	0.514184	0.239983	69	3	FBgn0020618	FBpp0311572	34070		Rack1	FALSE	-0.482958	D__melanogaster__1_-1140665	80.4493	query	0	69	0	0.763793	NM_057921	NP_477269	0.616956	FALSE	0	D__melanogaster__1_-1140665	11668	0.148157	O18640
215	down_early	signal transduction by phosphorylation|epithelium migration|regulation of phosphorylation|epithelial cell migration|MAPK cascade|regulation of phosphorus metabolic process|establishment of tissue polarity|establishment of planar polarity|cognition|cell proliferation|ameboidal cell migration|learning or memory|ovarian follicle cell migration|ovarian follicle cell development|positive regulation of…	GO:0023014|GO:0090132|GO:0042325|GO:0010631|GO:0000165|GO:0051174|GO:0007164|GO:0001736|GO:0050890|GO:0008283|GO:0001667|GO:0007611|GO:0007297|GO:0030707|GO:0010647|GO:0002009|GO:0023056|GO:0007298|GO:0042327|GO:0001738|GO:0019220|GO:0006468|GO:0007163|GO:0090130	1.91379	0.00171135	CG32179	0.522523	0.182616	68	3	FBgn0052179	FBpp0074961	326198	Keren	Krn	FALSE	-0.404107	D__melanogaster__1_-1150076	86.0294	query	0	68	0	0.771552	NM_079405	NP_524129	0.667573	FALSE	0	D__melanogaster__1_-1150076	11128	0.153324
320	up_late			1.95172	0.000972	CG6428	0.512367	0.279631	68	3	FBgn0029689	FBpp0070595	31351		CG6428	FALSE	-0.407799	D__melanogaster__1_-1141825	86.4559	query	0	68	0	0.762069	NM_130732	NP_570088	0.665112	FALSE	0	D__melanogaster__1_-1141825	6916	0.160103
416	down_early	developmental growth|dorsal/ventral axis specification|axis specification|dorsal/ventral pattern formation	GO:0048589|GO:0009950|GO:0009798|GO:0009953	1.91552	0.00130515	CG12086	0.522052	0.230904	68	3	FBgn0011204	FBpp0072590	38174	cueball	cue	FALSE	-0.419182	D__melanogaster__1_-1139876	91.3382	query	0	68	0	0.771121	NM_138269	NP_612113	0.657585	FALSE	0	D__melanogaster__1_-1139876	9344	0.163078	Q95RU0
452	up_late	positive regulation of signaling|regulation of intracellular signal transduction|positive regulation of cell communication	GO:0023056|GO:1902531|GO:0010647	1.93966	0.00122179	CG8707	0.515556	0.243823	68	3	FBgn0033272	FBpp0087883	35793		RagC-D	FALSE	-0.476096	D__melanogaster__1_-1144114	83.5758	query	0	68	2	0.765086	NM_136517	NP_610361	0.621204	FALSE	0	D__melanogaster__1_-1144114	7864	0.152483
91	down_early			1.91207	0.00203275	CG7582	0.522994	0.225237	67	3	FBgn0039681	FBpp0300558	43492		CG7582	FALSE	-0.455254	D__melanogaster__1_-1148393	73.5224	query	0	67	0	0.771983	NM_143453	NP_651710	0.634287	FALSE	0	D__melanogaster__1_-1148393	13772	0.130359
156	up_early			1.93276	0.000993	CG13185	0.517395	0.274084	67	3	FBgn0033661	FBpp0302006	36268		CG13185	FALSE	-0.4814	D__melanogaster__1_-1144358	94.6716	query	0	67	0	0.76681	NM_001103809	NP_001097279	0.617918	FALSE	0	D__melanogaster__1_-1144358	7042	0.171507
515	down_early	purine ribonucleoside binding|maintenance of location|nucleoside binding|cognition|learning or memory|purine ribonucleoside triphosphate binding|synapse|carbohydrate derivative binding|regulation of localization|anion binding|ribonucleoside binding|purine nucleoside binding|purine ribonucleotide binding|ribonucleotide binding	GO:0032550|GO:0051235|GO:0001882|GO:0050890|GO:0007611|GO:0035639|GO:0045202|GO:0097367|GO:0032879|GO:0043168|GO:0032549|GO:0001883|GO:0032555|GO:0032553	1.90862	0.00176984	CG8024	0.523939	0.164103	67	3	FBgn0002567	FBpp0312216	35940	lightoid	ltd	FALSE	-0.427786	D__melanogaster__1_-1139093	79.1364	query	0	67	1	0.772845	NM_165663	NP_724768	0.651951	FALSE	0	D__melanogaster__1_-1139093	11148	0.13957
516	up_late	regulation of intracellular signal transduction	GO:1902531	1.93793	0.00149853	CG13533	0.516014	0.353234	67	3	FBgn0034793	FBpp0305129	37637	asrij	FBgn0034793	FALSE	-0.445683	D__melanogaster__1_-1145109	78.194	query	0	67	0	0.765517	NM_137889	NP_611733	0.640387	FALSE	0	D__melanogaster__1_-1145109	9786	0.14243	Q9W1X9
518	up_late			1.91897	0.00137667	CG12112	0.521114	0.229837	67	3	FBgn0030048	FBpp0304116	31794		CG12112	FALSE	-0.442129	D__melanogaster__1_-1142062	81.5606	query	0	67	1	0.770259	NM_132261	NP_572489	0.642666	FALSE	0	D__melanogaster__1_-1142062	8818	0.145384
88	up_early	lipid binding	GO:0008289	1.91724	0.00127054	CG3153	0.521583	0.260606	66	3	FBgn0038198	FBpp0082350	41710		Npc2b	FALSE	-0.469625	D__melanogaster__1_-1147388	78.1212	query	0	66	0	0.77069	NM_169568	NP_731880	0.625237	FALSE	0	D__melanogaster__1_-1147388	8636	0.139006
141	up_early	muscle structure development	GO:0061061	1.96724	0.000796	CG5800	0.508326	0.343124	66	3	FBgn0030855	FBpp0074227	32742		CG5800	FALSE	-0.516431	D__melanogaster__1_-1142576	82.7273	query	0	66	0	0.75819	NM_133002	NP_573230	0.596646	FALSE	0	D__melanogaster__1_-1142576	6406	0.155211
185	down_early			1.94483	0.000606	CG32767	0.514184	0.429371	66	3	FBgn0052767	FBpp0304146	31430		CG32767	FALSE	-0.349008	D__melanogaster__1_-1150372	104.061	query	0	66	0	0.763793	NM_206628	NP_996351	0.705387	FALSE	0	D__melanogaster__1_-1150372	4904	0.190587
292	down_early			1.92931	0.000987	CG8500	0.51832	0.337529	66	3	FBgn0037754	FBpp0081617	41203		CG8500	FALSE	-0.432371	D__melanogaster__1_-1147093	96.8788	query	0	66	0	0.767672	NM_141691	NP_649948	0.648969	FALSE	0	D__melanogaster__1_-1147093	9224	0.174556
349	down_early	regulation of synaptic transmission|synaptic growth at neuromuscular junction|establishment of vesicle localization|neurotransmitter secretion|establishment of organelle localization|secretion|synapse|exocytosis|regulation of localization|synapse organization|synapse assembly|neuromuscular junction development|vesicle localization|axon|neurotransmitter transport|synapse part|synaptic vesicle exoc…	GO:0050804|GO:0051124|GO:0051650|GO:0007269|GO:0051656|GO:0046903|GO:0045202|GO:0006887|GO:0032879|GO:0050808|GO:0007416|GO:0007528|GO:0051648|GO:0030424|GO:0006836|GO:0044456|GO:0016079|GO:0051640|GO:0007274|GO:0048589|GO:0048489|GO:0023061|GO:0032940|GO:0001505|GO:0097480|GO:0097479	1.93103	0.00104701	CG32490	0.517857	0.408858	66	3	FBgn0041605	FBpp0307585	64877	complexin	cpx	FALSE	-0.272867	D__melanogaster__1_-1148965	95.6061	query	0	66	0	0.767241	NM_164331	NP_730804	0.761194	FALSE	0	D__melanogaster__1_-1148965	10100	0.172859	Q8IPM8
526	down_early			1.91034	0.00120441	CG11910	0.523466	0.241958	66	3	FBgn0039332	FBpp0084220	43074		alrm	FALSE	-0.430236	D__melanogaster__1_-1148161	86.8788	query	0	66	0	0.772414	NM_143136	NP_651393	0.650356	FALSE	0	D__melanogaster__1_-1148161	8672	0.153496
564	up_late	membrane organization	GO:0061024	1.94483	0.00117516	CG11139	0.514184	0.278887	66	3	FBgn0033179	FBpp0088069	35674	p47	FBgn0033179	FALSE	-0.509087	D__melanogaster__1_-1144055	78.2586	query	0	66	8	0.763793	NM_136440	NP_610284	0.601044	FALSE	0	D__melanogaster__1_-1144055	8738	0.141261
145	down_early			1.94483	0.000741	CG4266	0.514184	0.306731	65	3	FBgn0034598	FBpp0309673	37411		CG4266	FALSE	-0.510501	D__melanogaster__1_-1144985	97.3077	query	0	65	0	0.763793	NM_137713	NP_611557	0.600195	FALSE	0	D__melanogaster__1_-1144985	5802	0.177893
179	down_early			1.92241	0.00139838	CG1316	0.520179	0.211058	65	3	FBgn0035526	FBpp0073089	38526		CG1316	FALSE	-0.480142	D__melanogaster__1_-1145578	88.4154	query	0	65	0	0.769397	NM_139630	NP_647887	0.618696	FALSE	0	D__melanogaster__1_-1145578	9750	0.157885
220	down_late			1.92931	0.000657	CG44436	0.51832	0.360577	65	3	FBgn0265630	FBpp0309425	32273		sno	FALSE	-0.362631	D__melanogaster__1_-1154479	101.015	query	0	65	0	0.767672	NM_078589	NP_511144	0.695843	FALSE	0	D__melanogaster__1_-1154479	5164	0.181682
233	up_early			1.92241	0.00220892	CG8399	0.520179	0.165865	65	3	FBgn0034067	FBpp0309032	36768		CG8399	FALSE	-0.453232	D__melanogaster__1_-1144627	72.8154	query	0	65	0	0.769397	NM_137235	NP_611079	0.635571	FALSE	0	D__melanogaster__1_-1144627	13474	0.130027	Q8MSU3
283	down_early	circulatory system development|cardiovascular system development	GO:0072359|GO:0072358	1.93103	0.00041	CG12690	0.517857	0.391346	65	3	FBgn0029504	FBpp0305405	31678		CHES-1-like	FALSE	-0.314525	D__melanogaster__1_-1141762	112.769	query	0	65	0	0.767241	NM_206639	NP_996362	0.730135	FALSE	0	D__melanogaster__1_-1141762	3732	0.203188
343	down_early	regulation of synaptic transmission|regulation of synapse structure and activity	GO:0050804|GO:0050803	1.93966	0.00079	CG11155	0.515556	0.359615	65	3	FBgn0039927	FBpp0305854	43822		CG11155	FALSE	-0.329522	D__melanogaster__1_-1148563	91.1231	query	0	65	0	0.765086	NM_166825	NP_726649	0.719267	FALSE	0	D__melanogaster__1_-1148563	6402	0.165678
469	up_late	muscle structure development|cell adhesion|cation binding|metal ion binding|regulation of cell morphogenesis|striated muscle cell differentiation|cytoskeletal protein binding|actin binding|muscle cell differentiation|regulation of anatomical structure morphogenesis|calcium ion binding|contractile fiber|biological adhesion|regulation of cell shape	GO:0061061|GO:0007155|GO:0043169|GO:0046872|GO:0022604|GO:0051146|GO:0008092|GO:0003779|GO:0042692|GO:0022603|GO:0005509|GO:0043292|GO:0022610|GO:0008360	1.91724	0.001816	CG4696	0.521583	0.289187	65	3	FBgn0002789	FBpp0311634	36468		Mp20	FALSE	-0.470543	D__melanogaster__1_-1139138	81.875	query	0	65	1	0.77069	NM_057295	NP_476643	0.624663	FALSE	0	D__melanogaster__1_-1139138	13850	0.145399	P14318
501	down_early	purine ribonucleoside binding|regulation of cellular component biogenesis|regulation of anatomical structure size|synaptic growth at neuromuscular junction|axonogenesis|nucleoside binding|purine ribonucleoside triphosphate binding|neuron projection guidance|chemotaxis|developmental growth|carbohydrate derivative binding|anion binding|synapse organization|synapse assembly|ribonucleoside binding|ne…	GO:0032550|GO:0044087|GO:0090066|GO:0051124|GO:0007409|GO:0001882|GO:0035639|GO:0097485|GO:0006935|GO:0048589|GO:0097367|GO:0043168|GO:0050808|GO:0007416|GO:0032549|GO:0007528|GO:0001883|GO:0061564|GO:0007411|GO:0032555|GO:0032553|GO:0010608	1.94483	0.000934	CG1081	0.514184	0.234623	65	3	FBgn0041191	FBpp0078343	117332		Rheb	FALSE	-0.452879	D__melanogaster__1_-1148927	84.4531	query	0	65	1	0.763793	NM_169069	NP_730951	0.635795	FALSE	0	D__melanogaster__1_-1148927	6272	0.154112	Q9VND8
137	down_early			1.92241	0.0019436	CG13937	0.520179	0.216766	64	3	FBgn0035287	FBpp0304916	38249		CG13937	FALSE	-0.408965	D__melanogaster__1_-1145438	72.2812	query	0	64	0	0.769397	NM_167924	NP_728689	0.664337	FALSE	0	D__melanogaster__1_-1145438	13724	0.129046
140	down_late	chemotaxis|axonogenesis|axon development|axon guidance|neuron projection guidance	GO:0006935|GO:0007409|GO:0061564|GO:0007411|GO:0097485	1.96552	0.000732	CG1862	0.508772	0.302099	64	3	FBgn0040324	FBpp0088146	43799	Ephrin	FBgn0040324	FALSE	-0.517845	D__melanogaster__1_-1148683	89.4444	query	0	64	1	0.758621	NM_166771	NP_726584	0.595803	FALSE	0	D__melanogaster__1_-1148683	5274	0.166563
252	down_early			1.92414	0.00180496	CG4615	0.519713	0.169147	64	3	FBgn0029935	FBpp0070979	31656		CG4615	FALSE	-0.425373	D__melanogaster__1_-1141982	76.375	query	0	64	0	0.768966	NM_132154	NP_572382	0.653526	FALSE	0	D__melanogaster__1_-1141982	11394	0.136384
280	up_early			1.93103	0.00175171	CG4705	0.517857	0.219742	64	3	FBgn0032339	FBpp0310217	34540		CG4705	FALSE	-0.436679	D__melanogaster__1_-1143557	82.0625	query	0	64	0	0.767241	NM_205960	NP_995682	0.646179	FALSE	0	D__melanogaster__1_-1143557	12456	0.147594	Q9VKK2
299	down_early			1.92931	0.00138201	CG3454	0.51832	0.295635	64	3	FBgn0005619	FBpp0311591	36076		FBgn0005619	FALSE	-0.389081	D__melanogaster__1_-1139674	82.3906	query	0	64	0	0.767672	NM_078955	NP_523679	0.677679	FALSE	0	D__melanogaster__1_-1139674	10636	0.147919	Q05733
325	up_late			1.94483	0.00105847	CG33158	0.514184	0.369048	64	3	FBgn0053158	FBpp0075148	39834		CG33158	FALSE	-0.402445	D__melanogaster__1_-1150477	84.4219	query	0	64	0	0.763793	NM_176337	NP_788515	0.668683	FALSE	0	D__melanogaster__1_-1150477	8272	0.154055
334	down_early			1.94138	0.00172699	CG33481	0.515098	0.292163	64	3	FBgn0053481	FBpp0306512	2768865	dpr7	FBgn0053481	FALSE	-0.388876	D__melanogaster__1_-1150695	79.9531	query	0	64	0	0.764655	NM_001103381	NP_001096851	0.677818	FALSE	0	D__melanogaster__1_-1150695	12438	0.145606
426	down_early			1.94138	0.00104635	CG7654	0.515098	0.242729	64	3	FBgn0036928	FBpp0304965	40189		Tom20	FALSE	-0.512809	D__melanogaster__1_-1146521	83.6935	query	0	64	2	0.764655	NM_140912	NP_649169	0.598811	FALSE	0	D__melanogaster__1_-1146521	7458	0.151619
488	down_late	muscle structure development|cation binding|embryonic morphogenesis|muscle cell development|striated muscle cell development|metal ion binding|striated muscle cell differentiation|myofibril assembly|locomotory behavior|cytoskeletal protein binding|actin binding|flight behavior|muscle cell differentiation|actomyosin structure organization|calcium ion binding|actin cytoskeleton organization|actin f…	GO:0061061|GO:0043169|GO:0048598|GO:0055001|GO:0055002|GO:0046872|GO:0051146|GO:0030239|GO:0007626|GO:0008092|GO:0003779|GO:0007629|GO:0042692|GO:0031032|GO:0005509|GO:0030036|GO:0030029	1.95862	0.000859	CG1484	0.510563	0.245536	64	3	FBgn0000709	FBpp0076893	33110		fliI	FALSE	-0.460807	D__melanogaster__1_-1138918	89.3438	query	0	64	0	0.760345	NM_080358	NP_525097	0.630775	FALSE	0	D__melanogaster__1_-1138918	6050	0.165451	Q24020
634	up_early	double-strand break repair|homeostatic process	GO:0006302|GO:0042592	1.97414	0.00106488	CG16928	0.50655	0.225683	64	3	FBgn0020270	FBpp0079802	34565		mre11	FALSE	-0.477097	D__melanogaster__1_-1140609	81.1803	query	0	64	3	0.756466	NM_078823	NP_523547	0.620582	FALSE	0	D__melanogaster__1_-1140609	6446	0.152023
85	up_late	ATPase activity, coupled	GO:0042623	1.93793	0.00121732	CG7625	0.516014	0.221198	63	3	FBgn0028663	FBpp0305645	40389		VhaM9.7-b	FALSE	-0.499965	D__melanogaster__1_-1141578	82.0317	query	0	63	0	0.765517	NM_141070	NP_649327	0.606552	FALSE	0	D__melanogaster__1_-1141578	7890	0.14834
302	down_early			1.92586	0.000737	CG33181	0.519248	0.281106	63	3	FBgn0053181	FBpp0308858	318916		CG33181	FALSE	-0.318033	D__melanogaster__1_-1150487	100.079	query	0	63	0	0.768534	NM_176712	NP_788885	0.727579	FALSE	0	D__melanogaster__1_-1150487	5774	0.178713
480	up_early			1.94655	0.000873	CG5645	0.513729	0.258065	63	3	FBgn0036254	FBpp0075756	39382		CG5645	FALSE	-0.465277	D__melanogaster__1_-1146045	90.8095	query	0	63	0	0.763362	NM_140293	NP_648550	0.627961	FALSE	0	D__melanogaster__1_-1146045	6446	0.165711	Q9VTU0
322	up_late	embryonic morphogenesis|negative regulation of response to stimulus|developmental maturation|dorsal/ventral pattern formation|cell maturation|negative regulation of signaling|positive regulation of cell communication|negative regulation of signal transduction|germ cell development|oocyte development|dorsal/ventral axis specification|oocyte axis specification|positive regulation of signaling|oocyt…	GO:0048598|GO:0048585|GO:0021700|GO:0009953|GO:0048469|GO:0023057|GO:0010647|GO:0009968|GO:0007281|GO:0048599|GO:0009950|GO:0007309|GO:0023056|GO:0007308|GO:0010648|GO:0009798|GO:0009994	1.92414	0.00132719	CG9224	0.519713	0.30037	62	3	FBgn0003463	FBpp0309304	32498		sog	FALSE	-0.361387	D__melanogaster__1_-1139318	96.371	query	0	62	0	0.768966	NM_057388	NP_476736	0.69671	FALSE	0	D__melanogaster__1_-1139318	10380	0.171479	Q24025
494	up_late	cytoskeletal protein binding|actin binding	GO:0008092|GO:0003779	1.91034	0.00172542	CG15097	0.523466	0.182972	62	3	FBgn0034396	FBpp0303455	37172		CG15097	FALSE	-0.428762	D__melanogaster__1_-1144835	77.2419	query	0	62	0	0.772414	NM_176232	NP_788412	0.651315	FALSE	0	D__melanogaster__1_-1144835	11356	0.135512
525	down_late			1.9431	0.00103523	CG11061	0.514641	0.19661	62	3	FBgn0034697	FBpp0071703	37524		GM130	FALSE	-0.440737	D__melanogaster__1_-1145044	84.9	query	0	62	2	0.764224	NM_137798	NP_611642	0.643562	FALSE	0	D__melanogaster__1_-1145044	6712	0.153526
209	down_early			1.91207	0.00223818	CG5946	0.522994	0.171585	61	3	FBgn0036211	FBpp0310443	39336		CG5946	FALSE	-0.463792	D__melanogaster__1_-1146017	73.3115	query	0	61	0	0.771983	NM_168479	NP_729751	0.628895	FALSE	0	D__melanogaster__1_-1146017	16276	0.128617
428	down_early			1.93621	0.00131858	CG18549	0.516474	0.196961	61	3	FBgn0038053	FBpp0082101	41538		CG18549	FALSE	-0.456726	D__melanogaster__1_-1147288	81.5932	query	0	61	2	0.765948	NM_141946	NP_650203	0.633354	FALSE	0	D__melanogaster__1_-1147288	8506	0.146224
448	up_late			1.97931	0.000708	CG10576	0.505226	0.341803	61	3	FBgn0035630	FBpp0311825	38645		CG10576	FALSE	-0.495016	D__melanogaster__1_-1145649	84.0172	query	0	61	3	0.755172	NM_168130	NP_729089	0.609561	FALSE	0	D__melanogaster__1_-1145649	4652	0.157336
261	down_early	cell adhesion|biological adhesion	GO:0007155|GO:0022610	1.92586	0.00180246	CG16857	0.519248	0.203955	60	3	FBgn0028482	FBpp0077115	33635		CG16857	FALSE	-0.442325	D__melanogaster__1_-1141513	69.3833	query	0	60	0	0.768534	NM_134978	NP_608822	0.642541	FALSE	0	D__melanogaster__1_-1141513	12260	0.123619
446	down_early	epithelium migration|regulation of phosphorylation|epithelial cell migration|negative regulation of response to stimulus|regulation of phosphorus metabolic process|dorsal/ventral pattern formation|negative regulation of signaling|negative regulation of phosphorylation|morphogenesis of an epithelium|homeostatic process|cell cortex|regulation of phosphate metabolic process|tissue migration|establis…	GO:0090132|GO:0042325|GO:0010631|GO:0048585|GO:0051174|GO:0009953|GO:0023057|GO:0042326|GO:0002009|GO:0042592|GO:0005938|GO:0019220|GO:0090130|GO:0016334|GO:0008283|GO:0001667|GO:0007297|GO:0016333|GO:0030707|GO:0009968|GO:0007281|GO:0009950|GO:0007298|GO:0010648|GO:0009798|GO:0080134|GO:0006468|GO:0007163	1.96034	0.000335	CG7037	0.510114	0.414689	60	3	FBgn0020224	FBpp0076342	38961		Cbl	FALSE	-0.339359	D__melanogaster__1_-1140597	110.817	query	0	60	0	0.759914	NM_168276	NP_729382	0.712227	FALSE	0	D__melanogaster__1_-1140597	3260	0.204082
632	up_early	dorsal/ventral axis specification|axis specification|regulation of response to stress|dorsal/ventral pattern formation|protein phosphorylation	GO:0009950|GO:0009798|GO:0080134|GO:0009953|GO:0006468	1.96724	0.00114335	CG4201	0.508326	0.207502	60	3	FBgn0024222	FBpp0293344	44432		ird5	FALSE	-0.509712	D__melanogaster__1_-1140870	82.3793	query	0	60	2	0.75819	NM_080012	NP_524751	0.600668	FALSE	0	D__melanogaster__1_-1140870	7232	0.152272	Q9VEZ5
277	up_late			1.97414	0.000684	CG4205	0.50655	0.390999	59	3	FBgn0011769	FBpp0292527	39070	Ferredoxin	Fdxh	FALSE	-0.397733	D__melanogaster__1_-1139998	83.9831	query	0	59	0	0.756466	NM_079269	NP_523993	0.671841	FALSE	0	D__melanogaster__1_-1139998	4976	0.156946	P37193
339	up_late	signal transduction by phosphorylation|stress-activated protein kinase signaling cascade|MAPK cascade|stress-activated MAPK cascade	GO:0023014|GO:0031098|GO:0000165|GO:0051403	1.92414	0.00107699	CG11086	0.519713	0.274109	59	3	FBgn0033153	FBpp0088120	35646	Gadd45	FBgn0033153	FALSE	-0.363295	D__melanogaster__1_-1144038	88.6271	query	0	59	0	0.768966	NM_136420	NP_610264	0.695381	FALSE	0	D__melanogaster__1_-1144038	8448	0.156862
366	up_early			1.94655	0.000702	CG9453	0.513729	0.256575	59	3	FBgn0265137	FBpp0289565	49805		Spn42Da	FALSE	-0.395978	D__melanogaster__1_-1154224	93.2881	query	0	59	0	0.763362	NM_206039	NP_995761	0.673022	FALSE	0	D__melanogaster__1_-1154224	5166	0.169
434	up_late			1.94828	0.0011311	CG12400	0.513274	0.28961	59	3	FBgn0031505	FBpp0302939	33528		CG12400	FALSE	-0.50597	D__melanogaster__1_-1143007	78.6607	query	0	59	3	0.762931	NM_134906	NP_608750	0.60292	FALSE	0	D__melanogaster__1_-1143007	7902	0.141987
619	up_late			1.98276	0.000613	CG3314	0.504348	0.312683	59	3	FBgn0014026	FBpp0311460	31588		RpL7A	FALSE	-0.51081	D__melanogaster__1_-1140264	84.2881	query	0	59	0	0.75431	NM_167075	NP_727096	0.60001	FALSE	0	D__melanogaster__1_-1140264	4210	0.158735	P46223
630	up_early	epithelium migration|regulation of phosphorylation|epithelial cell migration|stress-activated protein kinase signaling cascade|MAPK cascade|regulation of phosphorus metabolic process|establishment of tissue polarity|synaptic growth at neuromuscular junction|axonogenesis|morphogenesis of an epithelium|synapse organization|synapse assembly|neuromuscular junction development|regulation of phosphate …	GO:0090132|GO:0042325|GO:0010631|GO:0031098|GO:0000165|GO:0051174|GO:0007164|GO:0051124|GO:0007409|GO:0002009|GO:0050808|GO:0007416|GO:0007528|GO:0019220|GO:0090130|GO:0023014|GO:0048598|GO:0001736|GO:0001667|GO:0007297|GO:0030707|GO:0048589|GO:0007626|GO:0007281|GO:0007298|GO:0061564|GO:0001738|GO:0051403|GO:0006468|GO:0007163	1.92759	0.000795	CG33956	0.518784	0.294565	59	3	FBgn0001297	FBpp0308309	3772082	kayak	kay	FALSE	-0.308587	D__melanogaster__1_-1139017	101.39	query	0	59	0	0.768103	NM_001300662	NP_001287591	0.734484	FALSE	0	D__melanogaster__1_-1139017	6140	0.180379	P21525
170	down_late	cytoskeletal protein binding|actin binding	GO:0008092|GO:0003779	1.93276	0.000596	CG44193	0.517395	0.323654	58	3	FBgn0265082	FBpp0307781	40608		Cdep	FALSE	-0.309683	D__melanogaster__1_-1154204	105.345	query	0	58	0	0.76681	NM_169022	NP_730882	0.73368	FALSE	0	D__melanogaster__1_-1154204	5564	0.188085
273	up_early	cell cortex|membrane region	GO:0005938|GO:0098589	1.94483	0.00162986	CG9703	0.514184	0.156685	58	3	FBgn0000152	FBpp0074146	32645		Axs	FALSE	-0.438155	D__melanogaster__1_-1138758	73.0862	query	0	58	0	0.763793	NM_057429	NP_476777	0.645226	FALSE	0	D__melanogaster__1_-1138758	10106	0.131925
404	up_early			1.97759	0.000881	CG6251	0.505667	0.261948	58	3	FBgn0034118	FBpp0309066	36830		Nup62	FALSE	-0.563188	D__melanogaster__1_-1144661	77.1724	query	0	58	0	0.755603	NM_137276	NP_611120	0.569391	FALSE	0	D__melanogaster__1_-1144661	6320	0.144248
508	up_early	lipid binding|anion binding|regulation of response to stress|dorsal/ventral pattern formation|phospholipid binding	GO:0008289|GO:0043168|GO:0080134|GO:0009953|GO:0005543	1.95	0.000693	CG2078	0.512821	0.250454	58	3	FBgn0033402	FBpp0311274	35956	Myd88	FBgn0033402	FALSE	-0.448937	D__melanogaster__1_-1144199	94.4655	query	0	58	0	0.7625	NM_136635	NP_610479	0.638306	FALSE	0	D__melanogaster__1_-1144199	4852	0.171724
588	down_early			1.9431	0.00127128	CG32638	0.514641	0.243108	58	3	FBgn0052638	FBpp0289681	318133		CG32638	FALSE	-0.333723	D__melanogaster__1_-1150306	88.4737	query	0	58	1	0.764224	NM_167348	NP_727668	0.716252	FALSE	0	D__melanogaster__1_-1150306	9196	0.15938
216	up_early			1.93276	0.00258956	CG17446	0.517395	0.136591	57	3	FBgn0030121	FBpp0292089	31880		Cfp1	FALSE	-0.461341	D__melanogaster__1_-1142112	67.2456	query	0	57	0	0.76681	NM_132328	NP_572556	0.630438	FALSE	0	D__melanogaster__1_-1142112	16034	0.119836	Q9W352
502	up_late			1.97931	0.000589	CG10189	0.505226	0.390977	57	3	FBgn0032793	FBpp0303745	35234		CG10189	FALSE	-0.449006	D__melanogaster__1_-1143838	86.8947	query	0	57	0	0.755172	NM_136131	NP_609975	0.638262	FALSE	0	D__melanogaster__1_-1143838	3984	0.16242	Q9VIV3
303	up_early	actin cytoskeleton	GO:0015629	1.94138	0.000969	CG9279	0.515098	0.294156	56	3	FBgn0036882	FBpp0304997	40124		CG9279	FALSE	-0.420347	D__melanogaster__1_-1146488	89.5179	query	0	56	0	0.764655	NM_168801	NP_730426	0.656819	FALSE	0	D__melanogaster__1_-1146488	6680	0.160426
342	down_early	developmental growth|locomotory behavior|regulation of synaptic transmission|flight behavior|axonogenesis|axon development|cognition|learning or memory|regulation of synapse structure and activity	GO:0048589|GO:0007626|GO:0050804|GO:0007629|GO:0007409|GO:0061564|GO:0050890|GO:0007611|GO:0050803	1.93793	0.000598	CG12348	0.516014	0.382468	56	3	FBgn0003380	FBpp0312319	32780	Shaker	Sh	FALSE	-0.285746	D__melanogaster__1_-1139293	101.429	query	0	56	0	0.765517	NM_206775	NP_996498	0.751454	FALSE	0	D__melanogaster__1_-1139293	6202	0.181122	P08510
373	down_early			1.96552	0.000463	CG32758	0.508772	0.369481	56	3	FBgn0052758	FBpp0309512	31493		CG32758	FALSE	-0.366441	D__melanogaster__1_-1150369	105.268	query	0	56	0	0.758621	NM_167045	NP_727023	0.693197	FALSE	0	D__melanogaster__1_-1150369	4006	0.193507
376	up_early	epithelium migration|epithelial cell migration|negative regulation of response to stimulus|open tracheal system development|circulatory system development|ameboidal cell migration|ovarian follicle cell migration|negative regulation of signaling|regulation of intracellular signal transduction|ovarian follicle cell development|neuromuscular synaptic transmission|negative regulation of signal transd…	GO:0090132|GO:0010631|GO:0048585|GO:0007424|GO:0072359|GO:0001667|GO:0007297|GO:0023057|GO:1902531|GO:0030707|GO:0007274|GO:0009968|GO:0002009|GO:0007298|GO:0010648|GO:0060541|GO:0072358|GO:0010608|GO:0090130	1.93793	0.000914	CG5393	0.516014	0.224026	56	3	FBgn0015903	FBpp0305146	37734	apontic	apt	FALSE	-0.436379	D__melanogaster__1_-1140470	91.5	query	0	56	0	0.765517	NM_166611	NP_726344	0.646373	FALSE	0	D__melanogaster__1_-1140470	6992	0.163653
467	up_late			1.93621	0.00115393	CG8520	0.516474	0.205844	56	3	FBgn0033734	FBpp0292314	36357		CG8520	FALSE	-0.471298	D__melanogaster__1_-1144407	76.0714	query	0	56	0	0.765948	NM_136936	NP_610780	0.624191	FALSE	0	D__melanogaster__1_-1144407	7506	0.1356
506	down_early			1.94655	0.00094	CG1318	0.513729	0.229221	56	3	FBgn0041630	FBpp0305744	38528		Hexo1	FALSE	-0.39698	D__melanogaster__1_-1148975	84.75	query	0	56	0	0.763362	NM_168077	NP_728976	0.672347	FALSE	0	D__melanogaster__1_-1148975	6530	0.152703
542	up_late			1.93966	0.00127901	CG8209	0.515556	0.228956	56	3	FBgn0035830	FBpp0076470	38888		CG8209	FALSE	-0.416535	D__melanogaster__1_-1145775	82.1455	query	0	56	1	0.765086	NM_139910	NP_648167	0.659327	FALSE	0	D__melanogaster__1_-1145775	9418	0.146688
554	up_late	muscle structure development|contractile fiber part|sarcomere|Z disc|muscle cell development|striated muscle cell development|striated muscle cell differentiation|myofibril assembly|cytoskeletal protein binding|muscle cell differentiation|actomyosin structure organization|contractile fiber|actin cytoskeleton organization|I band|actin filament-based process|myofibril	GO:0061061|GO:0044449|GO:0030017|GO:0030018|GO:0055001|GO:0055002|GO:0051146|GO:0030239|GO:0008092|GO:0042692|GO:0031032|GO:0043292|GO:0030036|GO:0031674|GO:0030029|GO:0030016	1.95862	0.000515	CG6416	0.510563	0.373303	56	3	FBgn0035917	FBpp0290381	38988		Zasp66	FALSE	-0.365212	D__melanogaster__1_-1145829	96.8654	query	0	56	4	0.760345	NM_176306	NP_788484	0.69405	FALSE	0	D__melanogaster__1_-1145829	4696	0.175481
133	down_early	macromolecular complex assembly|cellular macromolecular complex assembly	GO:0065003|GO:0034622	1.98276	0.000725	CG5442	0.504348	0.305724	55	3	FBgn0265298	FBpp0297362	53444		SC35	FALSE	-0.470755	D__melanogaster__1_-1154306	77.6545	query	0	55	0	0.75431	NM_205967	NP_995689	0.624531	FALSE	0	D__melanogaster__1_-1154306	4778	0.145149
495	down_early	regulation of cellular component biogenesis|macromolecular complex assembly|developmental maturation|regulation of anatomical structure size|cell maturation|ovarian follicle cell development|cellular macromolecular complex assembly|germ cell development|cytoskeletal protein binding|actin binding|oocyte development|oocyte axis specification|oocyte construction|axis specification|actin cytoskeleton…	GO:0044087|GO:0065003|GO:0021700|GO:0090066|GO:0048469|GO:0030707|GO:0034622|GO:0007281|GO:0008092|GO:0003779|GO:0048599|GO:0007309|GO:0007308|GO:0009798|GO:0030036|GO:0005938|GO:0009994|GO:0030029	1.94138	0.00133176	CG3399	0.515098	0.206734	55	3	FBgn0000256	FBpp0288521	33611	cappuccino	capu	FALSE	-0.40942	D__melanogaster__1_-1138787	87.2182	query	0	55	0	0.764655	NM_164567	NP_722952	0.664035	FALSE	0	D__melanogaster__1_-1138787	10438	0.156025	Q24120
573	up_early	cell proliferation	GO:0008283	1.99483	0.000762	CG5266	0.501296	0.24898	55	3	FBgn0086134	FBpp0082062	41531		Prosalpha2	FALSE	-0.505032	D__melanogaster__1_-1151742	78.16	query	0	55	5	0.751293	NM_079604	NP_524328	0.603486	FALSE	0	D__melanogaster__1_-1151742	4572	0.14688	P40301
154	up_late			1.97759	0.000501	CG11276	0.505667	0.315164	54	3	FBgn0011284	FBpp0312080	39484		RpS4	FALSE	-0.498974	D__melanogaster__1_-1139905	89.4815	query	0	54	0	0.755603	NM_168537	NP_729871	0.607153	FALSE	0	D__melanogaster__1_-1139905	3678	0.166014	P41042
249	up_late			1.95517	0.000767	CG1753	0.511464	0.2942	54	3	FBgn0031148	FBpp0309380	33081		FBgn0031148	FALSE	-0.447508	D__melanogaster__1_-1142778	82.4444	query	0	54	0	0.761207	NM_167726	NP_728384	0.639219	FALSE	0	D__melanogaster__1_-1142778	5020	0.149356
253	up_late	membrane organization	GO:0061024	1.96552	0.000981	CG5508	0.508772	0.197065	54	3	FBgn0027579	FBpp0307019	43350	minotaur	mino	FALSE	-0.443578	D__melanogaster__1_-1141383	84.4259	query	0	54	0	0.758621	NM_170359	NP_733238	0.641736	FALSE	0	D__melanogaster__1_-1141383	6466	0.154626
297	down_early			1.97069	0.00181957	CG7058	0.507437	0.367575	54	3	FBgn0030961	FBpp0290376	32873		CG7058	FALSE	-0.428187	D__melanogaster__1_-1142646	88.537	query	0	54	0	0.757328	NM_133099	NP_573327	0.65169	FALSE	0	D__melanogaster__1_-1142646	12030	0.163318
566	up_late			1.96552	0.000794	CG12203	0.508772	0.281028	54	3	FBgn0031021	FBpp0074481	32936		CG12203	FALSE	-0.492908	D__melanogaster__1_-1142689	78.4167	query	0	54	6	0.758621	NM_133157	NP_573385	0.610847	FALSE	0	D__melanogaster__1_-1142689	6262	0.142059
372	up_early			1.95	0.00082	CG10069	0.512821	0.198839	53	3	FBgn0034611	FBpp0309685	37427		MFS16	FALSE	-0.444982	D__melanogaster__1_-1144991	85.9057	query	0	53	0	0.7625	NM_166435	NP_726049	0.640836	FALSE	0	D__melanogaster__1_-1144991	5690	0.154507
454	up_late	chemotaxis|axonogenesis|axon development|axon guidance|neuron projection guidance	GO:0006935|GO:0007409|GO:0061564|GO:0007411|GO:0097485	1.97586	0.00099	CG3924	0.506108	0.215686	53	3	FBgn0013764	FBpp0072101	37837		Chi	FALSE	-0.490257	D__melanogaster__1_-1140227	77.1373	query	0	53	2	0.756034	NM_166650	NP_726403	0.612469	FALSE	0	D__melanogaster__1_-1140227	6060	0.142283
102	up_late	signal transduction by phosphorylation|regulation of phosphorylation|positive regulation of signaling|positive regulation of phosphorylation|MAPK cascade|regulation of phosphorus metabolic process|regulation of MAPK cascade|positive regulation of MAPK cascade|regulation of intracellular signal transduction|regulation of phosphate metabolic process|positive regulation of cell communication	GO:0023014|GO:0042325|GO:0023056|GO:0042327|GO:0000165|GO:0051174|GO:0043408|GO:0043410|GO:1902531|GO:0019220|GO:0010647	1.9569	0.00072	CG7395	0.511013	0.269985	52	3	FBgn0036934	FBpp0304913	40195		sNPF-R	FALSE	-0.373396	D__melanogaster__1_-1146525	90.3846	query	0	52	0	0.760776	NM_079452	NP_524176	0.688392	FALSE	0	D__melanogaster__1_-1146525	6364	0.163444
222	up_early			1.96379	0.000987	CG31100	0.509219	0.25641	52	3	FBgn0051100	FBpp0307732	41075		CG31100	FALSE	-0.400224	D__melanogaster__1_-1149554	79	query	0	52	0	0.759052	NM_169249	NP_731299	0.67017	FALSE	0	D__melanogaster__1_-1149554	6792	0.144125
331	up_late			1.94655	0.000929	CG4660	0.513729	0.257164	52	3	FBgn0029839	FBpp0070851	31542		CG4660	FALSE	-0.384687	D__melanogaster__1_-1141922	86.7308	query	0	52	0	0.763362	NM_132065	NP_572293	0.680663	FALSE	0	D__melanogaster__1_-1141922	6706	0.155153
474	down_early			1.95	0.00126527	CG4666	0.512821	0.190045	52	3	FBgn0029838	FBpp0311824	31541		CG4666	FALSE	-0.420594	D__melanogaster__1_-1141921	70.8269	query	0	52	0	0.7625	NM_132064	NP_572292	0.656656	FALSE	0	D__melanogaster__1_-1141921	7856	0.127158	Q9W440
521	up_late			1.95862	0.00142062	CG1124	0.510563	0.213333	52	3	FBgn0037290	FBpp0078482	40613		CG1124	FALSE	-0.441583	D__melanogaster__1_-1146766	74	query	0	52	1	0.760345	NM_141252	NP_649509	0.643018	FALSE	0	D__melanogaster__1_-1146766	9426	0.134648
552	up_early			1.94655	0.00283206	CG17461	0.513729	0.180392	52	3	FBgn0039925	FBpp0088260	43820		Kif3C	FALSE	-0.332451	D__melanogaster__1_-1148562	79.0196	query	0	52	1	0.763362	NM_143682	NP_651939	0.717164	FALSE	0	D__melanogaster__1_-1148562	19016	0.141761
79	down_early			1.95	0.000437	CG9210	0.512821	0.34902	51	3	FBgn0022710	FBpp0304773	32485		Ac13E	FALSE	-0.294804	D__melanogaster__1_-1140752	103.49	query	0	51	0	0.7625	NM_057951	NP_477299	0.744678	FALSE	0	D__melanogaster__1_-1140752	3882	0.185466
282	down_early			1.95517	0.000924	CG10338	0.511464	0.192157	51	3	FBgn0032700	FBpp0309809	35124		CG10338	FALSE	-0.416577	D__melanogaster__1_-1143779	84.0196	query	0	51	0	0.761207	NM_136053	NP_609897	0.6593	FALSE	0	D__melanogaster__1_-1143779	6070	0.151387
313	up_late	signal transduction by phosphorylation|epithelium migration|regulation of phosphorylation|epithelial cell migration|open tracheal system development|MAPK cascade|regulation of phosphorus metabolic process|regulation of tube architecture, open tracheal system|regulation of MAPK cascade|ameboidal cell migration|positive regulation of MAPK cascade|regulation of intracellular signal transduction|posi…	GO:0023014|GO:0090132|GO:0042325|GO:0010631|GO:0007424|GO:0000165|GO:0051174|GO:0035152|GO:0043408|GO:0001667|GO:0043410|GO:1902531|GO:0010647|GO:0006935|GO:0002009|GO:0023056|GO:0042327|GO:0060541|GO:0019220|GO:0006468|GO:0090130	1.97069	0.000837	CG4608	0.507437	0.289412	51	3	FBgn0014135	FBpp0310902	42356	branchless	bnl	FALSE	-0.344002	D__melanogaster__1_-1140277	93.5098	query	0	51	0	0.757328	NM_169874	NP_732452	0.708927	FALSE	0	D__melanogaster__1_-1140277	6756	0.171263
337	up_late			1.98621	0.00107538	CG33202	0.503472	0.329412	51	3	FBgn0053202	FBpp0307559	40800	dpr11	FBgn0053202	FALSE	-0.375425	D__melanogaster__1_-1150498	84.549	query	0	51	0	0.753448	NM_176409	NP_788586	0.686997	FALSE	0	D__melanogaster__1_-1150498	8936	0.157447
347	down_early	cation binding|metal ion binding	GO:0043169|GO:0046872	1.97241	0.00042	CG11799	0.506993	0.315294	51	3	FBgn0036134	FBpp0304900	39252		fd68A	FALSE	-0.285661	D__melanogaster__1_-1145961	102.863	query	0	51	0	0.756897	NM_168446	NP_729675	0.751518	FALSE	0	D__melanogaster__1_-1145961	3214	0.188739
489	up_late			1.97069	0.000962	CG12171	0.507437	0.239184	51	3	FBgn0037354	FBpp0078357	40690		CG12171	FALSE	-0.460724	D__melanogaster__1_-1146807	78.72	query	0	51	1	0.757328	NM_141306	NP_649563	0.630827	FALSE	0	D__melanogaster__1_-1146807	5992	0.143912
528	down_early			1.98103	0.000513	CG32230	0.504787	0.355442	51	3	FBgn0052230	FBpp0303825	317928		CG32230	FALSE	-0.423451	D__melanogaster__1_-1150113	91.3673	query	0	51	2	0.754741	NM_168989	NP_730778	0.654783	FALSE	0	D__melanogaster__1_-1150113	3994	0.168574
559	down_early			1.96207	0.00259081	CG13057	0.509666	0.127059	51	3	FBgn0040074	FBpp0075134	53564	retinin	FBgn0040074	FALSE	-0.462055	D__melanogaster__1_-1148612	56.5098	query	0	51	0	0.759483	NM_080256	NP_524995	0.629988	FALSE	0	D__melanogaster__1_-1148612	15192	0.102861
306	up_early			1.96552	0.00102298	CG11141	0.508772	0.202449	50	3	FBgn0033177	FBpp0311785	35672		CG11141	FALSE	-0.419953	D__melanogaster__1_-1144053	78.32	query	0	50	0	0.758621	NM_165525	NP_724559	0.657078	FALSE	0	D__melanogaster__1_-1144053	6038	0.1424	Q6NLL1
204	down_early			1.97241	0.00045	CG2013	0.506993	0.259354	49	3	FBgn0004436	FBpp0297243	40610		Ubc6	FALSE	-0.301851	D__melanogaster__1_-1139520	94.7347	query	0	49	0	0.756897	NM_079506	NP_524230	0.739448	FALSE	0	D__melanogaster__1_-1139520	3246	0.17319	P25153
301	down_early			1.96379	0.00121472	CG1632	0.509219	0.220238	49	3	FBgn0030027	FBpp0298283	31763		CG1632	FALSE	-0.426105	D__melanogaster__1_-1142050	74.898	query	0	49	0	0.759052	NM_132239	NP_572467	0.653047	FALSE	0	D__melanogaster__1_-1142050	8758	0.135685
330	down_early	homeostatic process|cellular homeostasis	GO:0042592|GO:0019725	1.95	0.00140421	CG9256	0.512821	0.205782	49	3	FBgn0040297	FBpp0306290	35376		Nhe2	FALSE	-0.390289	D__melanogaster__1_-1148672	74.5714	query	0	49	0	0.7625	NM_165355	NP_724311	0.676861	FALSE	0	D__melanogaster__1_-1148672	8970	0.133163
419	up_early			2.01034	0.000931	CG8064	0.497427	0.282313	49	3	FBgn0038597	FBpp0082995	42196		CG8064	FALSE	-0.460585	D__melanogaster__1_-1147661	72.6327	query	0	49	0	0.747414	NM_142448	NP_650705	0.630914	FALSE	0	D__melanogaster__1_-1147661	6174	0.138348
500	up_early			1.98448	0.000517	CG6241	0.50391	0.257169	49	3	FBgn0037792	FBpp0305959	41242		TAF1B	FALSE	-0.452893	D__melanogaster__1_-1147118	86.2979	query	0	49	2	0.753879	NM_141725	NP_649982	0.635786	FALSE	0	D__melanogaster__1_-1147118	3450	0.159221	Q9VH20
275	down_early			1.97586	0.00101811	CG3254	0.506108	0.246454	48	3	FBgn0031530	FBpp0292961	33556		pgant2	FALSE	-0.284841	D__melanogaster__1_-1143022	85.8542	query	0	48	0	0.756034	NM_205903	NP_995625	0.752134	FALSE	0	D__melanogaster__1_-1143022	7970	0.157492	Q6WV19
503	down_early			1.9431	0.00169274	CG3812	0.514641	0.175532	48	3	FBgn0030421	FBpp0305378	32230		CG3812	FALSE	-0.403594	D__melanogaster__1_-1142280	79.9167	query	0	48	0	0.764224	NM_167337	NP_727641	0.667915	FALSE	0	D__melanogaster__1_-1142280	12060	0.141659
202	down_early			1.96207	0.00102652	CG11739	0.509666	0.201665	47	3	FBgn0037239	FBpp0078556	40552		CG11739	FALSE	-0.465424	D__melanogaster__1_-1146740	85.3617	query	0	47	0	0.759483	NM_164347	NP_730823	0.627869	FALSE	0	D__melanogaster__1_-1146740	7854	0.153805
317	up_late			1.97759	0.000874	CG14997	0.505667	0.208141	47	3	FBgn0035515	FBpp0073082	38514		CG14997	FALSE	-0.409319	D__melanogaster__1_-1145569	72.9787	query	0	47	0	0.755603	NM_168071	NP_728963	0.664102	FALSE	0	D__melanogaster__1_-1145569	5426	0.133867
335	down_early			1.99483	0.000231	CG42492	0.501296	0.435708	47	3	FBgn0259994	FBpp0307671	8674066		CG42492	FALSE	-0.285694	D__melanogaster__1_-1152177	104.681	query	0	47	0	0.751293	NM_132009	NP_572237	0.751492	FALSE	0	D__melanogaster__1_-1152177	2432	0.1953
378	up_late			1.96552	0.000743	CG13117	0.508772	0.2	47	3	FBgn0032140	FBpp0307471	34289		CG13117	FALSE	-0.397138	D__melanogaster__1_-1143430	78.5	query	0	47	1	0.758621	NM_135463	NP_609307	0.672241	FALSE	0	D__melanogaster__1_-1143430	5316	0.141914
462	down_early			1.98793	0.000829	CG6654	0.503036	0.187789	47	3	FBgn0038301	FBpp0082593	41831		CG6654	FALSE	-0.47427	D__melanogaster__1_-1147459	81.4255	query	0	47	0	0.753017	NM_142172	NP_650429	0.622339	FALSE	0	D__melanogaster__1_-1147459	5764	0.151028
476	down_early			1.95	0.000961	CG14534	0.512821	0.191304	47	3	FBgn0031957	FBpp0079185	34075	TweedleE	TwdlE	FALSE	-0.396761	D__melanogaster__1_-1143307	74.7826	query	0	47	1	0.7625	NM_135313	NP_609157	0.672495	FALSE	0	D__melanogaster__1_-1143307	6692	0.132829
509	down_early	muscle structure development|cell adhesion|cell junction|carbohydrate derivative binding|anion binding|biological adhesion|skeletal muscle organ development|cell-substrate adherens junction|cell-substrate junction	GO:0061061|GO:0007155|GO:0030054|GO:0097367|GO:0043168|GO:0022610|GO:0060538|GO:0005924|GO:0030055	1.96379	0.000589	CG11326	0.509219	0.254106	47	3	FBgn0031850	FBpp0307727	33941	Thrombospondin	Tsp	FALSE	-0.303889	D__melanogaster__1_-1143236	87.413	query	0	47	1	0.759052	NM_164704	NP_723205	0.737943	FALSE	0	D__melanogaster__1_-1143236	3954	0.157501
529	down_late	cell adhesion|regulation of anatomical structure morphogenesis|biological adhesion|regulation of cell shape|regulation of cell morphogenesis|protein phosphorylation	GO:0007155|GO:0022603|GO:0022610|GO:0008360|GO:0022604|GO:0006468	1.96552	0.000695	CG34412	0.508772	0.317874	47	3	FBgn0086899	FBpp0311479	318206		tlk	FALSE	-0.264638	D__melanogaster__1_-1151848	98.3261	query	0	47	1	0.758621	NM_206620	NP_996343	0.767484	FALSE	0	D__melanogaster__1_-1151848	6162	0.177484
594	up_late			1.95862	0.0011258	CG11842	0.510563	0.183575	47	3	FBgn0039629	FBpp0084731	43431		CG11842	FALSE	-0.416839	D__melanogaster__1_-1148352	75.3913	query	0	47	1	0.760345	NM_143405	NP_651662	0.659127	FALSE	0	D__melanogaster__1_-1148352	7176	0.13511
623	down_early	purine ribonucleoside binding|carbohydrate derivative binding|anion binding|ribonucleoside binding|purine nucleoside binding|nucleoside binding|purine ribonucleotide binding|purine ribonucleoside triphosphate binding|ribonucleotide binding	GO:0032550|GO:0097367|GO:0043168|GO:0032549|GO:0001883|GO:0001882|GO:0032555|GO:0035639|GO:0032553	1.96552	0.000669	CG1913	0.508772	0.250694	47	3	FBgn0003884	FBpp0081153	40848		alphaTub84B	FALSE	-0.466913	D__melanogaster__1_-1139381	87.1064	query	0	47	0	0.758621	NM_057424	NP_476772	0.626935	FALSE	0	D__melanogaster__1_-1139381	5018	0.157516	P06603
345	down_early			1.96897	0.00081	CG40178	0.507881	0.23285	46	3	FBgn0058178	FBpp0306001	3354941		CG40178	FALSE	-0.324824	D__melanogaster__1_-1151018	80.0652	query	0	46	0	0.757759	NM_001276235	NP_001263164	0.722654	FALSE	0	D__melanogaster__1_-1151018	5410	0.145046
639	up_late	synaptic vesicle exocytosis|establishment of vesicle localization|neurotransmitter secretion|establishment of organelle localization|organelle localization|secretion|exocytosis|synaptic vesicle transport|signal release|secretion by cell|vesicle localization|regulation of neurotransmitter levels|establishment of synaptic vesicle localization|synaptic vesicle localization|neurotransmitter transport	GO:0016079|GO:0051650|GO:0007269|GO:0051656|GO:0051640|GO:0046903|GO:0006887|GO:0048489|GO:0023061|GO:0032940|GO:0051648|GO:0001505|GO:0097480|GO:0097479|GO:0006836	1.99483	0.000807	CG1467	0.501296	0.22029	46	3	FBgn0031106	FBpp0077022	33034		Syx16	FALSE	-0.474105	D__melanogaster__1_-1142751	73.7826	query	0	46	0	0.751293	NM_078696	NP_523420	0.622442	FALSE	0	D__melanogaster__1_-1142751	5058	0.137614
180	down_early			1.96207	0.000563	CG43340	0.509666	0.271717	45	3	FBgn0263077	FBpp0304285	35698		CG43340	FALSE	-0.269311	D__melanogaster__1_-1153265	99.2	query	0	45	0	0.759483	NM_176102	NP_788282	0.763906	FALSE	0	D__melanogaster__1_-1153265	4966	0.178097
203	down_early			1.99138	0.000374	CG6791	0.502165	0.248485	45	3	FBgn0037918	FBpp0081935	41391		CG6791	FALSE	-0.396728	D__melanogaster__1_-1147202	95.1333	query	0	45	0	0.752155	NM_169403	NP_731594	0.672517	FALSE	0	D__melanogaster__1_-1147202	3146	0.176173
377	down_early	cation binding|maintenance of location|calcium ion binding|homeostatic process|cellular homeostasis|metal ion binding|axon	GO:0043169|GO:0051235|GO:0005509|GO:0042592|GO:0019725|GO:0046872|GO:0030424	1.98793	0.00077	CG4795	0.503036	0.281818	45	3	FBgn0261714	FBpp0082021	41474	Calphotin	Cpn	FALSE	-0.427531	D__melanogaster__1_-1152594	81	query	0	45	0	0.753017	NM_169455	NP_731674	0.652117	FALSE	0	D__melanogaster__1_-1152594	5954	0.149446	Q02910
270	up_early			2.00862	0.000228	CG33978	0.497854	0.403805	44	3	FBgn0053978	FBpp0306415	3885646		CG33978	FALSE	-0.201575	D__melanogaster__1_-1150960	104.886	query	0	44	0	0.747845	NM_001272117	NP_001259046	0.817442	FALSE	0	D__melanogaster__1_-1150960	2244	0.197526
323	up_late			1.99138	0.00220552	CG11409	0.502165	0.214588	44	3	FBgn0024366	FBpp0309598	31078		CG11409	FALSE	-0.404646	D__melanogaster__1_-1140906	69.8182	query	0	44	0	0.752155	NM_130546	NP_569902	0.667213	FALSE	0	D__melanogaster__1_-1140906	13278	0.129647
383	up_early			1.97586	0.000622	CG9747	0.506108	0.258985	44	3	FBgn0039754	FBpp0311990	43591		CG9747	FALSE	-0.413563	D__melanogaster__1_-1148446	80.2273	query	0	44	0	0.756034	NM_143522	NP_651779	0.66129	FALSE	0	D__melanogaster__1_-1148446	4092	0.146092
512	down_early			1.9931	0.000614	CG40045	0.50173	0.214839	44	3	FBgn0058045	FBpp0303976	3355079		CG40045	FALSE	-0.44861	D__melanogaster__1_-1151011	78.7209	query	0	44	1	0.751724	NM_001275311	NP_001262240	0.638515	FALSE	0	D__melanogaster__1_-1151011	3942	0.14551
514	down_late	negative regulation of signal transduction|negative regulation of cell communication|negative regulation of response to stimulus|regulation of localization|cell proliferation|negative regulation of signaling	GO:0009968|GO:0010648|GO:0048585|GO:0032879|GO:0008283|GO:0023057	1.98966	0.000722	CG6116	0.5026	0.196617	44	3	FBgn0032499	FBpp0306888	34735		Uvrag	FALSE	-0.445982	D__melanogaster__1_-1143671	78.2273	query	0	44	0	0.752586	NM_135788	NP_609632	0.640195	FALSE	0	D__melanogaster__1_-1143671	4856	0.144331	Q9VK07
519	up_early	protein phosphorylation	GO:0006468	1.98621	0.00052	CG31127	0.503472	0.202091	44	3	FBgn0046685	FBpp0084049	318600	Wsck	FBgn0046685	FALSE	-0.306555	D__melanogaster__1_-1149178	89.3333	query	0	44	2	0.753448	NM_170155	NP_733018	0.735978	FALSE	0	D__melanogaster__1_-1149178	3166	0.163614	P83097
524	up_late	morphogenesis of an epithelium|open tracheal system development|respiratory system development|regulation of tube architecture, open tracheal system	GO:0002009|GO:0007424|GO:0060541|GO:0035152	2.03276	0.000636	CG9060	0.491942	0.327796	44	3	FBgn0030096	FBpp0071277	31851	Zpr1	FBgn0030096	FALSE	-0.439644	D__melanogaster__1_-1142095	78.3256	query	0	44	1	0.74181	NM_132304	NP_572532	0.644266	FALSE	0	D__melanogaster__1_-1142095	5206	0.151208
155	up_early	neuron recognition|chemotaxis|developmental growth|synapse organization|circulatory system development|axonogenesis|axon development|axon guidance|cell recognition|cell proliferation|neuron projection guidance|cardiovascular system development	GO:0008038|GO:0006935|GO:0048589|GO:0050808|GO:0072359|GO:0007409|GO:0061564|GO:0007411|GO:0008037|GO:0008283|GO:0097485|GO:0072358	1.97069	0.000512	CG9739	0.507437	0.300111	43	3	FBgn0016797	FBpp0304981	40090		fz2	FALSE	-0.251537	D__melanogaster__1_-1140527	101.512	query	0	43	0	0.757328	NM_168787	NP_730389	0.777605	FALSE	0	D__melanogaster__1_-1140527	4982	0.183814	Q9VVX3
176	up_early	double-strand break repair	GO:0006302	2.0069	0.000506	CG7143	0.498282	0.220377	43	3	FBgn0037141	FBpp0078142	40438	DNApol-eta	FBgn0037141	FALSE	-0.481258	D__melanogaster__1_-1146675	80.8605	query	0	43	0	0.748276	NM_141114	NP_649371	0.618006	FALSE	0	D__melanogaster__1_-1146675	3394	0.151708
265	down_early			1.97414	0.000722	CG6492	0.50655	0.203765	43	3	FBgn0030872	FBpp0308798	32764	Ucp4A	FBgn0030872	FALSE	-0.441284	D__melanogaster__1_-1142585	79.0698	query	0	43	0	0.756466	NM_133018	NP_573246	0.64321	FALSE	0	D__melanogaster__1_-1142585	4600	0.143242
340	down_early			2.02414	0.000614	CG45477	0.494037	0.356589	43	3	FBgn0267033	FBpp0311886	32353		mamo	FALSE	-0.2539	D__melanogaster__1_-1155585	93.1395	query	0	43	0	0.743966	NM_167387	NP_727743	0.775769	FALSE	0	D__melanogaster__1_-1155585	6216	0.178087
380	up_late			1.99828	0.000611	CG42588	0.500431	0.302326	43	3	FBgn0260965	FBpp0293016	39457		CG42588	FALSE	-0.293119	D__melanogaster__1_-1152359	95.3256	query	0	43	0	0.750431	NM_140347	NP_648604	0.745933	FALSE	0	D__melanogaster__1_-1152359	4312	0.177472
530	down_early	membrane organization	GO:0061024	1.97586	0.000898	CG2023	0.506108	0.199336	43	3	FBgn0037383	FBpp0310534	40724		CG2023	FALSE	-0.439686	D__melanogaster__1_-1146827	75.7674	query	0	43	0	0.756034	NM_141338	NP_649595	0.644239	FALSE	0	D__melanogaster__1_-1146827	6074	0.137717
545	up_early			1.98276	0.000937	CG5976	0.504348	0.12561	43	3	FBgn0036999	FBpp0077858	40270		isoQC	FALSE	-0.415403	D__melanogaster__1_-1146572	70.6585	query	0	43	2	0.75431	NM_176373	NP_788551	0.660074	FALSE	0	D__melanogaster__1_-1146572	5180	0.128894
627	up_late			2.00172	0.000854	CG9586	0.499569	0.146341	43	3	FBgn0032101	FBpp0303253	34241		CG9586	FALSE	-0.436898	D__melanogaster__1_-1143405	68.4762	query	0	43	1	0.749569	NM_135433	NP_609277	0.646038	FALSE	0	D__melanogaster__1_-1143405	4644	0.127516
628	up_late			1.98793	0.00111081	CG4557	0.503036	0.202658	43	3	FBgn0029912	FBpp0070954	31629		CG4557	FALSE	-0.422845	D__melanogaster__1_-1141969	79.3721	query	0	43	0	0.753017	NM_132132	NP_572360	0.65518	FALSE	0	D__melanogaster__1_-1141969	8774	0.14613
150	up_early			2.03448	0.000399	CG7728	0.491525	0.342625	42	3	FBgn0036686	FBpp0075034	39904		CG7728	FALSE	-0.503566	D__melanogaster__1_-1146336	83.0238	query	0	42	0	0.741379	NM_140688	NP_648945	0.604372	FALSE	0	D__melanogaster__1_-1146336	2804	0.160278
189	down_early	negative regulation of response to stimulus|regulation of response to stress|secretion by cell|secretion	GO:0048585|GO:0080134|GO:0032940|GO:0046903	1.98621	0.000597	CG5429	0.503472	0.195122	42	3	FBgn0264325	FBpp0083975	42850		Atg6	FALSE	-0.404595	D__melanogaster__1_-1153772	74.5	query	0	42	0	0.753448	NM_142952	NP_651209	0.667247	FALSE	0	D__melanogaster__1_-1153772	4030	0.136447	Q9VCE1
195	up_early			2.02241	0.00169888	CG1569	0.494459	0.196283	42	3	FBgn0003268	FBpp0085156	43719		rod	FALSE	-0.470811	D__melanogaster__1_-1139253	71.6905	query	0	42	0	0.744397	NM_057357	NP_476705	0.624496	FALSE	0	D__melanogaster__1_-1139253	9496	0.136984
324	down_early			1.9931	0.0013384	CG6312	0.50173	0.170732	42	3	FBgn0020379	FBpp0308021	41266	Rfx	FBgn0020379	FALSE	-0.404008	D__melanogaster__1_-1140631	69.5714	query	0	42	0	0.751724	NM_141742	NP_649999	0.667638	FALSE	0	D__melanogaster__1_-1140631	9212	0.128361
364	up_early			2.03103	0.00115809	CG7360	0.49236	0.193961	42	3	FBgn0038722	FBpp0083195	42342		Nup58	FALSE	-0.474702	D__melanogaster__1_-1147741	66.7143	query	0	42	0	0.742241	NM_142564	NP_650821	0.62207	FALSE	0	D__melanogaster__1_-1147741	7840	0.128498	Q9VDV3
597	down_early	lipid binding|regulation of nervous system development|regulation of cellular component biogenesis|macromolecular complex assembly|regulation of anatomical structure size|synaptic growth at neuromuscular junction|regulation of synapse structure and activity|cellular macromolecular complex assembly|neuromuscular synaptic transmission|developmental growth|anion binding|synapse organization|synapse …	GO:0008289|GO:0051960|GO:0044087|GO:0065003|GO:0090066|GO:0051124|GO:0050803|GO:0034622|GO:0007274|GO:0048589|GO:0043168|GO:0050808|GO:0007416|GO:0007528|GO:0030036|GO:0005543|GO:0030029	2.01552	0.000226	CG43479	0.496151	0.455285	42	3	FBgn0263456	FBpp0310646	39052		nwk	FALSE	-0.292	D__melanogaster__1_-1153436	98.7381	query	0	42	0	0.746121	NM_140033	NP_648290	0.746769	FALSE	0	D__melanogaster__1_-1153436	2516	0.18665
599	up_late			1.99655	0.000531	CG10732	0.500864	0.24359	42	3	FBgn0036365	FBpp0303924	39513		CG10732	FALSE	-0.324828	D__melanogaster__1_-1146123	96.15	query	0	42	2	0.750862	NM_168546	NP_729901	0.722651	FALSE	0	D__melanogaster__1_-1146123	4924	0.17768
129	up_early			2.00862	0.000898	CG11964	0.497854	0.202439	41	3	FBgn0037644	FBpp0081493	41068		CG11964	FALSE	-0.423753	D__melanogaster__1_-1147011	80.1463	query	0	41	0	0.747845	NM_141590	NP_649847	0.654585	FALSE	0	D__melanogaster__1_-1147011	6882	0.150797
162	down_early			2.03103	0.000597	CG8372	0.49236	0.213415	41	3	FBgn0032000	FBpp0079250	34121		CG8372	FALSE	-0.490185	D__melanogaster__1_-1143334	71.7561	query	0	41	0	0.742241	NM_164800	NP_723362	0.612513	FALSE	0	D__melanogaster__1_-1143334	3480	0.137728
188	down_late			2.00517	0.000785	CG7705	0.49871	0.163415	41	3	FBgn0038639	FBpp0083104	42243		CG7705	FALSE	-0.348214	D__melanogaster__1_-1147684	74.8537	query	0	41	0	0.748707	NM_169831	NP_732368	0.705948	FALSE	0	D__melanogaster__1_-1147684	4932	0.139652
196	up_late			1.97586	0.000665	CG32412	0.506108	0.203659	41	3	FBgn0052412	FBpp0076788	38663		QC	FALSE	-0.470381	D__melanogaster__1_-1150207	75.4878	query	0	41	0	0.756034	NM_168145	NP_729109	0.624764	FALSE	0	D__melanogaster__1_-1150207	4678	0.136506
208	down_late			2.02759	0.0010397	CG1868	0.493197	0.22561	41	3	FBgn0033427	FBpp0308485	35985		CG1868	FALSE	-0.426083	D__melanogaster__1_-1144210	70.7317	query	0	41	0	0.743103	NM_165681	NP_724802	0.653062	FALSE	0	D__melanogaster__1_-1144210	7568	0.135242
328	down_late			2.03103	0.0015697	CG12851	0.49236	0.291463	41	3	FBgn0035086	FBpp0311623	37993		CG12851	FALSE	-0.391246	D__melanogaster__1_-1145301	73.7073	query	0	41	0	0.742241	NM_138143	NP_611987	0.676214	FALSE	0	D__melanogaster__1_-1145301	13252	0.141924
412	down_early			2.03103	0.000541	CG9350	0.49236	0.301282	41	3	FBgn0034576	FBpp0071459	37385		CG9350	FALSE	-0.532611	D__melanogaster__1_-1144973	69.775	query	0	41	1	0.742241	NM_137694	NP_611538	0.58707	FALSE	0	D__melanogaster__1_-1144973	3292	0.133669
311	up_early			2.00345	0.000643	CG9144	0.499139	0.151282	40	3	FBgn0031773	FBpp0078846	33854		Fbw5	FALSE	-0.415629	D__melanogaster__1_-1143190	76.275	query	0	40	0	0.749138	NM_135145	NP_608989	0.659925	FALSE	0	D__melanogaster__1_-1143190	3952	0.141775
344	down_early	protein phosphorylation	GO:0006468	1.99655	0.000484	CG17698	0.500864	0.251282	40	3	FBgn0040056	FBpp0306043	4379919		CG17698	FALSE	-0.273902	D__melanogaster__1_-1148603	82.95	query	0	40	0	0.750862	NM_001275308	NP_001262237	0.760407	FALSE	0	D__melanogaster__1_-1148603	3146	0.153044
109	down_early			1.98966	0.000726	CG32788	0.5026	0.164642	39	3	FBgn0021738	FBpp0070574	43900		Crg-1	FALSE	-0.272334	D__melanogaster__1_-1140699	75.7949	query	0	39	0	0.752586	NM_166990	NP_726887	0.7616	FALSE	0	D__melanogaster__1_-1140699	5222	0.138771
158	up_early			2.02586	0.000591	CG9356	0.493617	0.177809	38	3	FBgn0037688	FBpp0081526	41122		CG9356	FALSE	-0.442873	D__melanogaster__1_-1147047	68.7368	query	0	38	0	0.743534	NM_169278	NP_731347	0.642189	FALSE	0	D__melanogaster__1_-1147047	3214	0.13043
169	down_early			2.03448	0.000569	CG4558	0.491525	0.182077	38	3	FBgn0029914	FBpp0289414	31631		CG4558	FALSE	-0.452986	D__melanogaster__1_-1141971	75.8684	query	0	38	0	0.741379	NM_132134	NP_572362	0.635727	FALSE	0	D__melanogaster__1_-1141971	2770	0.145342
226	up_late	ATPase activity, coupled	GO:0042623	2.03276	0.00075	CG32604	0.491942	0.250356	38	3	FBgn0026713	FBpp0073718	32373		l(1)G0007	FALSE	-0.431603	D__melanogaster__1_-1141240	86.7368	query	0	38	0	0.74181	NM_167396	NP_727764	0.649467	FALSE	0	D__melanogaster__1_-1141240	6368	0.166112
234	up_early	double-strand break repair	GO:0006302	2.0431	0.000449	CG6019	0.489451	0.268848	38	3	FBgn0002905	FBpp0082131	41571		mus308	FALSE	-0.390635	D__melanogaster__1_-1139156	84.4211	query	0	38	0	0.739224	NM_079609	NP_524333	0.676627	FALSE	0	D__melanogaster__1_-1139156	3182	0.163556
278	down_early			2.0069	0.000504	CG8505	0.498282	0.295875	38	3	FBgn0033728	FBpp0087031	36351		Cpr49Ae	FALSE	-0.437128	D__melanogaster__1_-1144401	72.7368	query	0	38	0	0.748276	NM_136930	NP_610774	0.645889	FALSE	0	D__melanogaster__1_-1144401	3730	0.135401
318	up_early	germ cell development	GO:0007281	2.02414	0.000343	CG3333	0.494037	0.285917	38	3	FBgn0259937	FBpp0293141	37873		Nop60B	FALSE	-0.409242	D__melanogaster__1_-1152136	85	query	0	38	0	0.743966	NM_080381	NP_525120	0.664153	FALSE	0	D__melanogaster__1_-1152136	2264	0.160985	O44081
420	up_late			2.00517	0.000648	CG14683	0.49871	0.16967	38	3	FBgn0037822	FBpp0081744	41278		CG14683	FALSE	-0.431105	D__melanogaster__1_-1147136	73.3514	query	0	38	1	0.748707	NM_176455	NP_788632	0.649791	FALSE	0	D__melanogaster__1_-1147136	4302	0.135836	Q9VGY5
522	up_late			2.02241	0.000621	CG9542	0.494459	0.206259	38	3	FBgn0031821	FBpp0308832	33907		KFase	FALSE	-0.441502	D__melanogaster__1_-1143220	67.1316	query	0	38	0	0.744397	NM_135192	NP_609036	0.64307	FALSE	0	D__melanogaster__1_-1143220	3608	0.127285	Q9VMC9
99	down_late			2.04138	0.000815	CG2984	0.489865	0.21021	37	3	FBgn0022768	FBpp0310135	31404		Pp2C1	FALSE	-0.41159	D__melanogaster__1_-1140757	78.5946	query	0	37	0	0.739655	NM_080335	NP_525074	0.662596	FALSE	0	D__melanogaster__1_-1140757	5986	0.151435
100	up_late			1.98793	0.00112401	CG2681	0.503036	0.127628	37	3	FBgn0024997	FBpp0070458	31258		CG2681	FALSE	-0.416533	D__melanogaster__1_-1140966	65.2973	query	0	37	0	0.753017	NM_130666	NP_570022	0.659329	FALSE	0	D__melanogaster__1_-1140966	7488	0.119225
346	down_early			2.01552	0.000481	CG40263	0.496151	0.193694	37	3	FBgn0058263	FBpp0306955	3354861		MFS17	FALSE	-0.266067	D__melanogaster__1_-1151023	80.027	query	0	37	0	0.746121	NM_001276229	NP_001263158	0.766388	FALSE	0	D__melanogaster__1_-1151023	2820	0.149863
108	down_early			2.01379	0.000674	CG5644	0.496575	0.242857	36	3	FBgn0035948	FBpp0076283	39029		CG5644	FALSE	-0.383929	D__melanogaster__1_-1145849	66.9167	query	0	36	0	0.746552	NM_140017	NP_648274	0.68118	FALSE	0	D__melanogaster__1_-1145849	4564	0.125026
229	down_early			2	0.000577	CG12414	0.5	0.288889	36	3	FBgn0266347	FBpp0312320	40521		nAChRalpha4	FALSE	-0.257808	D__melanogaster__1_-1155061	92.6667	query	0	36	0	0.75	NM_080494	NP_536742	0.772743	FALSE	0	D__melanogaster__1_-1155061	5374	0.170343
309	up_early	plasma membrane region|apical part of cell|negative regulation of response to stimulus|open tracheal system development|regulation of tube architecture, open tracheal system|negative regulation of signaling|membrane region|negative regulation of signal transduction|muscle cell cellular homeostasis|negative regulation of cell communication|respiratory system development|homeostatic process|cellula…	GO:0098590|GO:0045177|GO:0048585|GO:0007424|GO:0035152|GO:0023057|GO:0098589|GO:0009968|GO:0046716|GO:0010648|GO:0060541|GO:0042592|GO:0019725	2.00172	0.000653	CG9138	0.499569	0.209524	36	3	FBgn0031879	FBpp0308723	33983	uninflatable	uif	FALSE	-0.29829	D__melanogaster__1_-1143259	79.8611	query	0	36	0	0.749569	NM_135247	NP_609091	0.742086	FALSE	0	D__melanogaster__1_-1143259	4542	0.147294
375	up_early			1.98621	0.000869	CG14643	0.503472	0.2	36	3	FBgn0037225	FBpp0311973	40535	TweedleG	TwdlG	FALSE	-0.377499	D__melanogaster__1_-1146729	77.4722	query	0	36	0	0.753448	NM_141187	NP_649444	0.685574	FALSE	0	D__melanogaster__1_-1146729	6532	0.140348
553	down_early	neuron recognition|axonogenesis|cell recognition|cell proliferation|neuron projection guidance|positive regulation of cell communication|neuroblast division|chemotaxis|asymmetric neuroblast division|positive regulation of signaling|axon development|axon guidance|somatic stem cell division|neuronal stem cell division|neuroblast proliferation|establishment or maintenance of cell polarity	GO:0008038|GO:0007409|GO:0008037|GO:0008283|GO:0097485|GO:0010647|GO:0055057|GO:0006935|GO:0055059|GO:0023056|GO:0061564|GO:0007411|GO:0048103|GO:0036445|GO:0007405|GO:0007163	2.03276	0.000134	CG33950	0.491942	0.424242	36	3	FBgn0261451	FBpp0309662	45320		trol	FALSE	-0.212837	D__melanogaster__1_-1152471	102.424	query	0	36	3	0.74181	NM_001297896	NP_001284825	0.808288	FALSE	0	D__melanogaster__1_-1152471	1172	0.193985
97	up_late			2.00862	0.000558	CG4576	0.497854	0.238655	35	3	FBgn0038366	FBpp0082634	41914		CG4576	FALSE	-0.358326	D__melanogaster__1_-1147504	69.6286	query	0	35	0	0.747845	NM_142238	NP_650495	0.698845	FALSE	0	D__melanogaster__1_-1147504	3938	0.128942
190	down_early			2.0431	0.000679	CG1438	0.489451	0.252101	35	3	FBgn0015032	FBpp0085074	43663		Cyp4c3	FALSE	-0.429559	D__melanogaster__1_-1140332	64.4	query	0	35	0	0.739224	NM_079859	NP_524598	0.650796	FALSE	0	D__melanogaster__1_-1140332	4090	0.124214	Q9VA27
206	down_early			2.00345	0.00052	CG42275	0.499139	0.220168	35	3	FBgn0259170	FBpp0304147	31957		alpha-Man-I	FALSE	-0.277988	D__melanogaster__1_-1151965	86.2286	query	0	35	0	0.749138	NM_206676	NP_996399	0.757306	FALSE	0	D__melanogaster__1_-1151965	4076	0.159041	P53625
285	down_early	cytoskeletal protein binding|actin binding	GO:0008092|GO:0003779	1.99483	0.000716	CG45186	0.501296	0.208403	35	3	FBgn0266696	FBpp0311340	38306		CG45186	FALSE	-0.256876	D__melanogaster__1_-1155278	86.8857	query	0	35	0	0.751293	NM_206246	NP_995968	0.773464	FALSE	0	D__melanogaster__1_-1155278	6026	0.158788
338	down_early			2.01207	0.000196	CG45263	0.497001	0.421849	35	3	FBgn0266801	FBpp0312338	50003		CG45263	FALSE	-0.253954	D__melanogaster__1_-1155365	103.371	query	0	35	0	0.746983	NM_169223	NP_731247	0.775727	FALSE	0	D__melanogaster__1_-1155365	1622	0.192445
379	up_late	neuron recognition|cell recognition	GO:0008038|GO:0008037	2.03103	0.000494	CG43722	0.49236	0.205042	35	3	FBgn0263934	FBpp0302897	53557	espinas	esn	FALSE	-0.26112	D__melanogaster__1_-1153697	78.6571	query	0	35	0	0.742241	NM_165507	NP_724533	0.770188	FALSE	0	D__melanogaster__1_-1153697	3158	0.149484	Q9U1I1
445	up_late	homeostatic process	GO:0042592	2.00345	0.000631	CG9023	0.499139	0.228164	35	3	FBgn0015872	FBpp0308570	36236	Drip	FBgn0015872	FALSE	-0.420055	D__melanogaster__1_-1140469	74.5588	query	0	35	1	0.749138	NM_165833	NP_725051	0.657011	FALSE	0	D__melanogaster__1_-1140469	4566	0.137255	Q9V5Z7
71	down_early	protein phosphorylation	GO:0006468	2.01379	0.000804	CG4839	0.496575	0.201426	34	3	FBgn0032187	FBpp0079534	34348		CG4839	FALSE	-0.387849	D__melanogaster__1_-1143457	84.9118	query	0	34	0	0.746552	NM_164890	NP_723525	0.678515	FALSE	0	D__melanogaster__1_-1143457	6462	0.157829
81	up_early	membrane organization|lipid binding|anion binding|phospholipid binding	GO:0061024|GO:0008289|GO:0043168|GO:0005543	2.03103	0.000796	CG32082	0.49236	0.188948	34	3	FBgn0052082	FBpp0311148	39258		CG32082	FALSE	-0.352471	D__melanogaster__1_-1150032	69.9412	query	0	34	0	0.742241	NM_168448	NP_729679	0.702949	FALSE	0	D__melanogaster__1_-1150032	5094	0.13266
94	down_early	morphogenesis of an epithelium|apical cortex|epidermis development|apical part of cell|establishment of tissue polarity|cell cortex|establishment of planar polarity|cell proliferation|morphogenesis of a polarized epithelium|cell cortex part	GO:0002009|GO:0045179|GO:0008544|GO:0045177|GO:0007164|GO:0005938|GO:0001736|GO:0008283|GO:0001738|GO:0044448	2.0431	0.000356	CG42318	0.489451	0.269162	34	3	FBgn0260941	FBpp0308957	39399	approximated	app	FALSE	-0.28047	D__melanogaster__1_-1152347	93.9118	query	0	34	0	0.739224	NM_206343	NP_996065	0.755429	FALSE	0	D__melanogaster__1_-1152347	2930	0.180253
213	up_late			2.12069	0.000291	CG2098	0.471545	0.518717	34	3	FBgn0266268	FBpp0085210	43757	Ferrochelatase	FeCH	FALSE	-0.315801	D__melanogaster__1_-1155020	84.4412	query	0	34	0	0.719828	NM_170580	NP_733459	0.729204	FALSE	0	D__melanogaster__1_-1155020	2934	0.177397	Q9V9S8
332	down_early	lipid binding|cation binding|regulation of synaptic transmission|synaptic vesicle|establishment of vesicle localization|neuromuscular junction|neurotransmitter secretion|establishment of organelle localization|regulation of synapse structure and activity|secretion|synapse|membrane organization|oocyte development|exocytosis|carbohydrate derivative binding|regulation of localization|synaptic vesicl…	GO:0008289|GO:0043169|GO:0050804|GO:0008021|GO:0051650|GO:0031594|GO:0007269|GO:0051656|GO:0050803|GO:0046903|GO:0045202|GO:0061024|GO:0048599|GO:0006887|GO:0097367|GO:0032879|GO:0048488|GO:0005543|GO:0051648|GO:0030424|GO:0006836|GO:0044456|GO:0044087|GO:0016079|GO:0046872|GO:0051640|GO:0007274|GO:0007626|GO:0007281|GO:0043168|GO:0048489|GO:0005509|GO:0030135|GO:0023061|GO:0032940|GO:0001505|GO:…	2.04138	0.000358	CG3139	0.489865	0.311943	34	3	FBgn0004242	FBpp0311487	33473		Syt1	FALSE	-0.257872	D__melanogaster__1_-1139477	89.5882	query	0	34	0	0.739655	NM_205897	NP_995619	0.772694	FALSE	0	D__melanogaster__1_-1139477	3004	0.171625	P21521
333	down_early			2.02586	0.000722	CG15760	0.493617	0.183601	34	3	FBgn0030508	FBpp0309344	32324		CG15760	FALSE	-0.389682	D__melanogaster__1_-1142332	67.2353	query	0	34	0	0.743534	NM_132681	NP_572909	0.677272	FALSE	0	D__melanogaster__1_-1142332	4580	0.12662
539	down_early			2.04138	0.00129782	CG16963	0.489865	0.114082	34	3	FBgn0005664	FBpp0309533	34604	Crystallin	FBgn0005664	FALSE	-0.418808	D__melanogaster__1_-1139692	53.2353	query	0	34	0	0.739655	NM_057558	NP_476906	0.65783	FALSE	0	D__melanogaster__1_-1139692	7490	0.102403
268	down_late	establishment or maintenance of polarity of follicular epithelium|epithelium migration|epithelial cell migration|cellular protein complex disassembly|macromolecular complex assembly|open tracheal system development|protein complex disassembly|regulation of tube architecture, open tracheal system|ameboidal cell migration|morphogenesis of follicular epithelium|morphogenesis of an epithelium|respira…	GO:0016334|GO:0090132|GO:0010631|GO:0043624|GO:0065003|GO:0007424|GO:0043241|GO:0035152|GO:0001667|GO:0016333|GO:0002009|GO:0060541|GO:0080134|GO:0032984|GO:0007163|GO:0090130	2.06552	0.000553	CG13221	0.48414	0.132576	33	3	FBgn0041174	FBpp0304693	53433		Vhl	FALSE	-0.4341	D__melanogaster__1_-1148919	61.6061	query	0	33	0	0.733621	NM_080247	NP_524986	0.647848	FALSE	0	D__melanogaster__1_-1148919	2540	0.121212	Q9V3C1
321	up_late			2.04655	0.000789	CG8738	0.488627	0.223485	33	3	FBgn0033321	FBpp0087784	35855		CG8738	FALSE	-0.405991	D__melanogaster__1_-1144144	69.1515	query	0	33	0	0.738362	NM_136559	NP_610403	0.666316	FALSE	0	D__melanogaster__1_-1144144	5208	0.132984
369	up_late			2.06552	0.00159657	CG6632	0.48414	0.159091	33	3	FBgn0030945	FBpp0074385	32853	Ing3	FBgn0030945	FALSE	-0.401223	D__melanogaster__1_-1142634	54.3636	query	0	33	0	0.733621	NM_133088	NP_573316	0.669501	FALSE	0	D__melanogaster__1_-1142634	10166	0.106955
470	down_early			2.03448	0.000414	CG3876	0.491525	0.183712	33	3	FBgn0031284	FBpp0077703	33258		CG3876	FALSE	-0.437653	D__melanogaster__1_-1142858	73.3636	query	0	33	0	0.741379	NM_134704	NP_608548	0.64555	FALSE	0	D__melanogaster__1_-1142858	2416	0.13921	Q9VPT7
267	down_early			2.02414	0.000535	CG14102	0.494037	0.137097	32	3	FBgn0036906	FBpp0074697	40156		CG14102	FALSE	-0.391716	D__melanogaster__1_-1146503	72.6562	query	0	32	0	0.743966	NM_140890	NP_649147	0.675896	FALSE	0	D__melanogaster__1_-1146503	3472	0.136257
276	down_early			2.05345	0.000607	CG14946	0.486986	0.215726	32	3	FBgn0032405	FBpp0309547	34627		CG14946	FALSE	-0.437278	D__melanogaster__1_-1143603	65.625	query	0	32	0	0.736638	NM_001298938	NP_001285867	0.645792	FALSE	0	D__melanogaster__1_-1143603	3838	0.12712
354	up_early			2.03966	0.000331	CG2670	0.490279	0.167339	32	3	FBgn0024909	FBpp0113012	40934		Taf7	FALSE	-0.450395	D__melanogaster__1_-1140936	78.4688	query	0	32	0	0.740086	NM_141491	NP_649748	0.637376	FALSE	0	D__melanogaster__1_-1140936	2056	0.149464	Q9VHY5
436	up_late	signal transduction by phosphorylation|regulation of phosphorylation|apical part of cell|stress-activated protein kinase signaling cascade|embryonic morphogenesis|MAPK cascade|regulation of phosphorus metabolic process|cell junction organization|regulation of MAPK cascade|positive regulation of MAPK cascade|cell cortex part|regulation of intracellular signal transduction|cell-cell junction organi…	GO:0023014|GO:0042325|GO:0045177|GO:0031098|GO:0048598|GO:0000165|GO:0051174|GO:0034330|GO:0043408|GO:0043410|GO:0044448|GO:1902531|GO:0045216|GO:0010647|GO:0002009|GO:0045179|GO:0023056|GO:0042327|GO:0080134|GO:0005938|GO:0030029|GO:0019220|GO:0051403	2.02241	0.000202	CG3048	0.494459	0.243952	32	3	FBgn0026319	FBpp0306504	33638		Traf4	FALSE	-0.249664	D__melanogaster__1_-1141164	95.8438	query	0	32	0	0.744397	NM_058068	NP_477416	0.779063	FALSE	0	D__melanogaster__1_-1141164	1470	0.179424
82	up_late			2.01897	0.000799	CG1944	0.495303	0.169892	31	3	FBgn0033395	FBpp0087672	35946	Cyp4p2	FBgn0033395	FALSE	-0.430173	D__melanogaster__1_-1144195	65.8065	query	0	31	0	0.745259	NM_136628	NP_610472	0.650397	FALSE	0	D__melanogaster__1_-1144195	5542	0.122485	Q9V557
435	down_early	regulation of nervous system development|regulation of cellular component biogenesis|synaptic growth at neuromuscular junction|axonogenesis|cognition|learning or memory|regulation of synapse structure and activity|cytoskeleton-dependent intracellular transport|developmental growth|cytoskeletal protein binding|synapse organization|synapse assembly|neuromuscular junction development|axon development	GO:0051960|GO:0044087|GO:0051124|GO:0007409|GO:0050890|GO:0007611|GO:0050803|GO:0030705|GO:0048589|GO:0008092|GO:0050808|GO:0007416|GO:0007528|GO:0061564	2.03276	0.000233	CG34387	0.491942	0.356989	31	3	FBgn0259108	FBpp0300236	5740544	futsch	FBgn0259108	FALSE	-0.264922	D__melanogaster__1_-1151944	103.258	query	0	31	0	0.74181	NM_001258532	NP_001245461	0.767266	FALSE	0	D__melanogaster__1_-1151944	2364	0.195134	Q9W596
78	down_late			2.03966	0.000691	CG9262	0.490279	0.149425	30	3	FBgn0005564	FBpp0305471	40129		Shal	FALSE	-0.363991	D__melanogaster__1_-1139662	68.8	query	0	30	0	0.740086	NM_079435	NP_524159	0.694898	FALSE	0	D__melanogaster__1_-1139662	5020	0.13055	P17971
92	down_early			2.1	0.000244	CG32052	0.47619	0.356322	30	3	FBgn0044328	FBpp0305041	326184		CG32052	FALSE	-0.323811	D__melanogaster__1_-1149108	84.4333	query	0	30	0	0.725	NM_168375	NP_729555	0.723387	FALSE	0	D__melanogaster__1_-1149108	2210	0.171612
300	up_late			2.01207	0.000361	CG44011	0.497001	0.202299	30	3	FBgn0264753	FBpp0306399	14462605		Rgk1	FALSE	-0.268702	D__melanogaster__1_-1154010	79.7333	query	0	30	0	0.746983	NM_166341	NP_725875	0.764371	FALSE	0	D__melanogaster__1_-1154010	2586	0.146839
477	down_early			2.15	0.000973	CG11211	0.465116	0.142857	30	3	FBgn0033067	FBpp0085348	35545		CG11211	FALSE	-0.383738	D__melanogaster__1_-1143990	51.1379	query	0	30	1	0.7125	NM_136364	NP_610208	0.68131	FALSE	0	D__melanogaster__1_-1143990	5576	0.110375
101	up_early	double-strand break repair	GO:0006302	2.11552	0.000434	CG10670	0.472698	0.194581	29	3	FBgn0263831	FBpp0076879	38594		Gen	FALSE	-0.393335	D__melanogaster__1_-1153662	64.7931	query	0	29	0	0.721121	NM_139686	NP_647943	0.674803	FALSE	0	D__melanogaster__1_-1153662	2648	0.134282	Q9VRJ0
272	down_early			2.07414	0.000562	CG40485	0.482128	0.152709	29	3	FBgn0069973	FBpp0110528	3355165		CG40485	FALSE	-0.312463	D__melanogaster__1_-1151182	61.8621	query	0	29	0	0.731466	NM_001042849	NP_001036314	0.731643	FALSE	0	D__melanogaster__1_-1151182	4126	0.121948
308	down_early			2.04483	0.00120522	CG6185	0.489039	0.105911	29	3	FBgn0036150	FBpp0311287	39269		Ir68a	FALSE	-0.415711	D__melanogaster__1_-1145973	49	query	0	29	0	0.738793	NM_140198	NP_648455	0.659871	FALSE	0	D__melanogaster__1_-1145973	7358	0.0934456
86	down_early			2.20172	0.000292	CG32707	0.45419	0.251323	28	3	FBgn0052707	FBpp0301606	31835		APC4	FALSE	-0.413218	D__melanogaster__1_-1150351	61.4643	query	0	28	0	0.699569	NM_132294	NP_572522	0.661518	FALSE	0	D__melanogaster__1_-1150351	1898	0.141297
266	down_early			2.10862	0.000227	CG17715	0.474244	0.216931	28	3	FBgn0041004	FBpp0297505	3355129		CG17715	FALSE	-0.399474	D__melanogaster__1_-1148901	79.2143	query	0	28	0	0.722845	NM_001259207	NP_001246136	0.670672	FALSE	0	D__melanogaster__1_-1148901	1132	0.161992
316	up_late			2.04828	0.000486	CG10843	0.488215	0.176638	27	3	FBgn0033397	FBpp0087674	35948	Cyp4p3	FBgn0033397	FALSE	-0.403687	D__melanogaster__1_-1144196	66.5926	query	0	27	0	0.737931	NM_136629	NP_610473	0.667853	FALSE	0	D__melanogaster__1_-1144196	3532	0.126843	Q9V559
348	down_early	lipid binding|regulation of synaptic transmission|carbohydrate derivative binding|anion binding|phospholipid binding	GO:0008289|GO:0050804|GO:0097367|GO:0043168|GO:0005543	2.11034	7.91e-05	CG33472	0.473856	0.472934	27	3	FBgn0260499	FBpp0308628	2768718	quiver	qvr	FALSE	-0.210513	D__melanogaster__1_-1152263	90.5926	query	0	27	0	0.722414	NM_001299389	NP_001286318	0.810168	FALSE	0	D__melanogaster__1_-1152263	750	0.185261	B5A5T4
549	up_early			2.04828	0.000499	CG12065	0.488215	0.182336	27	3	FBgn0030052	FBpp0289975	31798		CG12065	FALSE	-0.389113	D__melanogaster__1_-1142066	71.2593	query	0	27	0	0.737931	NM_206662	NP_996385	0.677658	FALSE	0	D__melanogaster__1_-1142066	3664	0.136299
74	down_early			2.08276	0.000659	CG7829	0.480132	0.126154	26	3	FBgn0039703	FBpp0084897	43522		CG7829	FALSE	-0.382722	D__melanogaster__1_-1148409	60.6923	query	0	26	0	0.72931	NM_143475	NP_651732	0.682003	FALSE	0	D__melanogaster__1_-1148409	4456	0.120107
77	up_late			2.06207	0.000296	CG12839	0.48495	0.175385	26	3	FBgn0033135	FBpp0302968	35624		Tsp42En	FALSE	-0.424517	D__melanogaster__1_-1144029	69.5	query	0	26	0	0.734483	NM_078916	NP_523640	0.654086	FALSE	0	D__melanogaster__1_-1144029	1922	0.134355
107	down_early			2.14483	0.000531	CG11052	0.466238	0.212308	26	3	FBgn0040524	FBpp0307218	49997		CG11052	FALSE	-0.388997	D__melanogaster__1_-1148761	67.8462	query	0	26	0	0.713793	NM_143924	NP_652181	0.677736	FALSE	0	D__melanogaster__1_-1148761	3974	0.145034
143	up_early			2.03793	0.000434	CG2906	0.490694	0.0953846	26	3	FBgn0033240	FBpp0293656	35753		CG2906	FALSE	-0.39588	D__melanogaster__1_-1144094	71.9615	query	0	26	0	0.740517	NM_165576	NP_724630	0.673088	FALSE	0	D__melanogaster__1_-1144094	3204	0.136184
246	up_late			2.10517	0.00096	CG5791	0.47502	0.156923	26	3	FBgn0040582	FBpp0312518	50055		CG5791	FALSE	-0.421363	D__melanogaster__1_-1148774	54.6154	query	0	26	0	0.723707	NM_143978	NP_652235	0.656152	FALSE	0	D__melanogaster__1_-1148774	5092	0.110929
254	down_late			2.16034	0.000185	CG32600	0.462889	0.409231	26	3	FBgn0052600	FBpp0310122	32387	dpr8	FBgn0052600	FALSE	-0.277309	D__melanogaster__1_-1150297	87.5385	query	0	26	0	0.709914	NM_167408	NP_727781	0.75782	FALSE	0	D__melanogaster__1_-1150297	1608	0.189888
262	up_late	cell proliferation	GO:0008283	2.12931	0.000333	CG33122	0.469636	0.227692	26	3	FBgn0015376	FBpp0077230	44637	cutlet	FBgn0015376	FALSE	-0.393535	D__melanogaster__1_-1140380	65.1154	query	0	26	0	0.717672	NM_175955	NP_787969	0.674668	FALSE	0	D__melanogaster__1_-1140380	2210	0.13594
291	up_late	muscle structure development|cation binding|striated muscle tissue development|muscle tissue development|metal ion binding|actin cytoskeleton	GO:0061061|GO:0043169|GO:0014706|GO:0060537|GO:0046872|GO:0015629	2.07241	0.000793	CG42309	0.482529	0.369231	26	3	FBgn0259209	FBpp0311250	37853		Mlp60A	FALSE	-0.271514	D__melanogaster__1_-1151993	75.2308	query	0	26	0	0.731897	NM_176255	NP_788435	0.762225	FALSE	0	D__melanogaster__1_-1151993	4446	0.147147	P53777
329	up_late			2.0431	0.000483	CG9150	0.489451	0.123077	26	3	FBgn0031775	FBpp0291423	33856		CG9150	FALSE	-0.365503	D__melanogaster__1_-1143192	68.4615	query	0	26	0	0.739224	NM_135147	NP_608991	0.693848	FALSE	0	D__melanogaster__1_-1143192	3384	0.129589
475	up_early			2.10172	0.00100495	CG6763	0.4758	0.0830769	26	3	FBgn0039069	FBpp0306564	42754		CG6763	FALSE	-0.410348	D__melanogaster__1_-1147973	45.6538	query	0	26	0	0.724569	NM_142881	NP_651138	0.66342	FALSE	0	D__melanogaster__1_-1147973	5286	0.0925578
341	down_early			2.06207	0.000366	CG18809	0.48495	0.163333	25	3	FBgn0042132	FBpp0304136	59170		CG18809	FALSE	-0.334536	D__melanogaster__1_-1149015	71.12	query	0	25	0	0.734483	NM_167682	NP_728298	0.71567	FALSE	0	D__melanogaster__1_-1149015	2468	0.137408
370	down_early	regulation of nervous system development|regulation of anatomical structure morphogenesis	GO:0051960|GO:0022603	2.03448	0.000299	CG31247	0.491525	0.17	25	3	FBgn0261649	FBpp0307968	42148	tincar	tinc	FALSE	-0.241817	D__melanogaster__1_-1152571	85.08	query	0	25	0	0.741379	NM_176511	NP_788688	0.7852	FALSE	0	D__melanogaster__1_-1152571	2546	0.159475	Q86B91
153	down_early			2.06379	0.00022	CG18622	0.484545	0.210145	24	3	FBgn0038460	FBpp0312055	42044		CG18622	FALSE	-0.362432	D__melanogaster__1_-1147566	78.7083	query	0	24	0	0.734052	NM_142322	NP_650579	0.695982	FALSE	0	D__melanogaster__1_-1147566	1538	0.151866
232	down_early			2.05172	0.000258	CG32521	0.487395	0.144928	24	3	FBgn0052521	FBpp0304199	33098		CG32521	FALSE	-0.26804	D__melanogaster__1_-1150260	74.4167	query	0	24	0	0.737069	NM_167736	NP_728399	0.764877	FALSE	0	D__melanogaster__1_-1150260	1348	0.141667
243	up_late	regulation of localization|ATPase activity, coupled|cytoskeleton-dependent intracellular transport	GO:0032879|GO:0042623|GO:0030705	2.13276	0.00103567	CG15804	0.468876	0.108696	24	3	FBgn0013811	FBpp0292225	38226		Dhc62B	FALSE	-0.44945	D__melanogaster__1_-1140237	45.7083	query	0	24	0	0.71681	NM_206236	NP_995958	0.637979	FALSE	0	D__melanogaster__1_-1140237	6312	0.095537
264	down_early			2.03448	0.000271	CG11909	0.491525	0.177536	24	3	FBgn0261575	FBpp0084221	43072		tobi	FALSE	-0.406604	D__melanogaster__1_-1152527	77.1667	query	0	24	0	0.741379	NM_143134	NP_651391	0.665908	FALSE	0	D__melanogaster__1_-1152527	2022	0.144351
298	down_early			2.08621	0.000945	CG10959	0.479339	0.130435	24	3	FBgn0030010	FBpp0304004	31743		CG10959	FALSE	-0.426767	D__melanogaster__1_-1142039	60.375	query	0	24	0	0.728448	NM_132223	NP_572451	0.652615	FALSE	0	D__melanogaster__1_-1142039	4558	0.119937
381	down_early	cognition|learning or memory	GO:0050890|GO:0007611	2.06897	0.000261	CG4821	0.483333	0.202899	24	3	FBgn0023479	FBpp0311236	39048	Tequila	FBgn0023479	FALSE	-0.314815	D__melanogaster__1_-1140818	77.625	query	0	24	0	0.732759	NM_168315	NP_729452	0.729924	FALSE	0	D__melanogaster__1_-1140818	1864	0.150859
544	up_early			2.04828	0.000552	CG7773	0.488215	0.119565	24	3	FBgn0025519	FBpp0086329	36808	fidipidine	FBgn0025519	FALSE	-0.348243	D__melanogaster__1_-1141000	67.5417	query	0	24	0	0.737931	NM_079036	NP_523760	0.705927	FALSE	0	D__melanogaster__1_-1141000	3560	0.128578
223	down_early			2.11379	0.00048	CG2052	0.473083	0.177866	23	3	FBgn0262636	FBpp0297887	43789		Lin29	FALSE	-0.231706	D__melanogaster__1_-1153054	68.913	query	0	23	0	0.721552	NM_205874	NP_995596	0.79318	FALSE	0	D__melanogaster__1_-1153054	3568	0.140749
241	down_early			2.16897	0.000844	CG4784	0.461049	0.118577	23	3	FBgn0036619	FBpp0075182	39816		Cpr72Ec	FALSE	-0.411622	D__melanogaster__1_-1146298	51.9565	query	0	23	0	0.707759	NM_140627	NP_648884	0.662575	FALSE	0	D__melanogaster__1_-1146298	4552	0.113347
289	down_late			2.0931	0.000522	CG3104	0.477759	0.13834	23	3	FBgn0031473	FBpp0307131	33486		CG3104	FALSE	-0.402518	D__melanogaster__1_-1142985	67.2609	query	0	23	0	0.726724	NM_164505	NP_722852	0.668635	FALSE	0	D__melanogaster__1_-1142985	3776	0.134261
631	up_early			2.15862	0.000148	CG34422	0.463259	0.237154	23	3	FBgn0085451	FBpp0302588	32877		CG34422	FALSE	-0.291188	D__melanogaster__1_-1151571	70.6957	query	0	23	0	0.710345	NM_133104	NP_573332	0.747375	FALSE	0	D__melanogaster__1_-1151571	1066	0.152034
106	down_early			2.14655	0.000233	CG4977	0.465863	0.285714	22	3	FBgn0015400	FBpp0079836	34582	kekkon-2	kek2	FALSE	-0.272938	D__melanogaster__1_-1140388	85.4091	query	0	22	0	0.713362	NM_078827	NP_523551	0.76114	FALSE	0	D__melanogaster__1_-1140388	1968	0.181143
93	down_early			2.21207	0.000732	CG16886	0.452065	0.12381	21	3	FBgn0028938	FBpp0292115	34809		CG16886	FALSE	-0.446983	D__melanogaster__1_-1141677	52.3333	query	0	21	0	0.696983	NM_135844	NP_609688	0.639555	FALSE	0	D__melanogaster__1_-1141677	4598	0.120364
312	up_late			2.16034	0.000598	CG5921	0.462889	0.0952381	21	3	FBgn0029835	FBpp0307915	31538		CG5921	FALSE	-0.414125	D__melanogaster__1_-1141918	51.0476	query	0	21	0	0.709914	NM_167058	NP_727061	0.660918	FALSE	0	D__melanogaster__1_-1141918	3516	0.110216
327	up_early			2.07931	0.000415	CG2069	0.480929	0.12381	21	3	FBgn0035264	FBpp0306202	38219		Oseg4	FALSE	-0.365921	D__melanogaster__1_-1145422	70.0952	query	0	21	0	0.730172	NM_139396	NP_647653	0.693558	FALSE	0	D__melanogaster__1_-1145422	2906	0.137162
543	down_early			2.15	0.000397	CG8329	0.465116	0.147368	20	4	FBgn0036022	FBpp0076116	39123		CG8329	FALSE	-0.391891	D__melanogaster__1_-1145900	57.15	query	0	20	0	0.7125	NM_140082	NP_648339	0.675777	FALSE	0	D__melanogaster__1_-1145900	2396	0.120719
238	up_late			2.22414	0.00065	CG11048	0.449612	0.0784314	18	3	FBgn0034487	FBpp0085625	37284		Efhc1.2	FALSE	-0.374536	D__melanogaster__1_-1144907	49.7222	query	0	18	0	0.693966	NM_137615	NP_611459	0.687609	FALSE	0	D__melanogaster__1_-1144907	4044	0.116078
606	down_early			2.1431	0.000841	CG5106	0.466613	0.0915033	18	3	FBgn0037879	FBpp0311931	41348		scpr-C	FALSE	-0.292902	D__melanogaster__1_-1147172	58.3333	query	0	18	0	0.714224	NM_141796	NP_650053	0.746095	FALSE	0	D__melanogaster__1_-1147172	4886	0.122339
90	down_early	cell proliferation	GO:0008283	2.21034	0.000309	CG15221	0.452418	0.117647	17	3	FBgn0030331	FBpp0111892	32127		CG15221	FALSE	-0.394981	D__melanogaster__1_-1142220	53.0588	query	0	17	0	0.697414	NM_001103487	NP_001096957	0.673693	FALSE	0	D__melanogaster__1_-1142220	1966	0.120455
84	up_early			2.12241	0.000148	CG42666	0.471162	0.175	16	3	FBgn0261548	FBpp0305122	31136		CG42666	FALSE	-0.254052	D__melanogaster__1_-1152506	89.1875	query	0	16	0	0.719397	NM_166908	NP_726769	0.775652	FALSE	0	D__melanogaster__1_-1152506	1326	0.18139
178	up_early			2.17414	0.00024	CG17061	0.459952	0.125	16	3	FBgn0035132	FBpp0306035	38057		mthl10	FALSE	-0.274644	D__melanogaster__1_-1145327	60	query	0	16	0	0.706466	NM_176268	NP_788446	0.759843	FALSE	0	D__melanogaster__1_-1145327	1574	0.129881	Q9W0R5
305	down_early			2.29138	0.000405	CG18281	0.436418	0.116667	16	3	FBgn0037003	FBpp0077864	40274		CG18281	FALSE	-0.420112	D__melanogaster__1_-1146575	45.625	query	0	16	0	0.677155	NM_140979	NP_649236	0.656973	FALSE	0	D__melanogaster__1_-1146575	2200	0.116049
95	up_late	cell junction assembly|cell junction|cell-cell junction|cell-cell junction assembly|occluding junction|cell junction organization|septate junction assembly|septate junction|apical junction complex|cell-cell junction organization|apical junction assembly	GO:0034329|GO:0030054|GO:0005911|GO:0007043|GO:0070160|GO:0034330|GO:0019991|GO:0005918|GO:0043296|GO:0045216|GO:0043297	2.13621	4.97e-05	CG31004	0.468119	0.247619	15	3	FBgn0051004	FBpp0310483	43688	mesh	FBgn0051004	FALSE	-0.278727	D__melanogaster__1_-1149504	89.2667	query	0	15	0	0.715948	NM_170540	NP_733419	0.756746	FALSE	0	D__melanogaster__1_-1149504	344	0.184403	Q0KHY3
104	up_early			2.23103	0.000349	CG14796	0.448223	0.104762	15	3	FBgn0025390	FBpp0310121	31111		Mur2B	FALSE	-0.38046	D__melanogaster__1_-1140990	49.9333	query	0	15	0	0.692241	NM_130571	NP_569927	0.683547	FALSE	0	D__melanogaster__1_-1140990	2176	0.115969
157	up_early			2.24655	6.1e-05	CG17269	0.445127	0.238095	15	3	FBgn0038827	FBpp0083399	2768674	Fancd2	FBgn0038827	FALSE	-0.331278	D__melanogaster__1_-1147809	72.3333	query	0	15	0	0.688362	NM_206524	NP_996246	0.718006	FALSE	0	D__melanogaster__1_-1147809	394	0.171655
314	down_early			2.26034	0.000311	CG17267	0.44241	0.114286	15	3	FBgn0038821	FBpp0310532	42454		CG17267	FALSE	-0.386833	D__melanogaster__1_-1147807	54.4	query	0	15	0	0.684914	NM_142650	NP_650907	0.679204	FALSE	0	D__melanogaster__1_-1147807	1894	0.132033
242	down_early	cell junction assembly|locomotory behavior|cell junction|cell-cell junction|cell-cell junction assembly|cell junction organization|homeostatic process|cell-cell junction organization	GO:0034329|GO:0007626|GO:0030054|GO:0005911|GO:0007043|GO:0034330|GO:0042592|GO:0045216	2.32069	0.000203	CG34358	0.430906	0.208791	14	4	FBgn0085387	FBpp0309671	33062		shakB	FALSE	-0.287812	D__melanogaster__1_-1151525	50.1429	query	0	14	0	0.669828	NM_170660	NP_728361	0.749903	FALSE	0	D__melanogaster__1_-1151525	1240	0.131609	P33085
257	down_early			2.23793	0.000194	CG13280	0.446841	0.0989011	14	3	FBgn0032609	FBpp0304015	35015		CG13280	FALSE	-0.442959	D__melanogaster__1_-1143718	61.0714	query	0	14	0	0.690517	NM_135968	NP_609812	0.642134	FALSE	0	D__melanogaster__1_-1143718	1316	0.143533
75	up_late			2.31897	0.000222	CG12698	0.431227	0.0512821	13	3	FBgn0030721	FBpp0073944	32570		CG12698	FALSE	-0.444519	D__melanogaster__1_-1142481	51.3077	query	0	13	0	0.670259	NM_132872	NP_573100	0.641133	FALSE	0	D__melanogaster__1_-1142481	1160	0.135385
274	up_late			2.37931	0.000172	CG32580	0.42029	0.166667	12	3	FBgn0052580	FBpp0073985	318097		Muc14A	FALSE	-0.288386	D__melanogaster__1_-1150289	53.25	query	0	12	0	0.655172	NM_167482	NP_727928	0.749472	FALSE	0	D__melanogaster__1_-1150289	990	0.153828
73	down_early	synapse|synapse organization|synapse assembly	GO:0045202|GO:0050808|GO:0007416	2.45517	0.000239	CG34139	0.407303	0.0909091	11	4	FBgn0083975	FBpp0312060	42402		Nlg4	FALSE	-0.250248	D__melanogaster__1_-1151344	39.7273	query	0	11	0	0.636207	NM_001300491	NP_001287420	0.778607	FALSE	0	D__melanogaster__1_-1151344	1388	0.130042
98	down_early	positive regulation of signaling|embryonic morphogenesis|dorsal/ventral pattern formation|positive regulation of cell communication	GO:0023056|GO:0048598|GO:0009953|GO:0010647	2.41897	0.000155	CG11582	0.4134	0.127273	11	3	FBgn0261952	FBpp0289806	38525	shrew	srw	FALSE	-0.39036	D__melanogaster__1_-1152671	43.1818	query	0	11	0	0.645259	NM_139629	NP_647886	0.676813	FALSE	0	D__melanogaster__1_-1152671	824	0.132845
492	down_early			2.36034	0.000275	CG15179	0.423667	0.0727273	11	4	FBgn0037462	FBpp0081181	40811	sungrazer	sunz	FALSE	-0.459375	D__melanogaster__1_-1146882	49	query	0	11	0	0.659914	NM_141416	NP_649673	0.631678	FALSE	0	D__melanogaster__1_-1146882	1472	0.135982
76	down_early			2.31034	0.000142	CG30089	0.432836	0.0888889	10	3	FBgn0050089	FBpp0309026	36736		CG30089	FALSE	-0.348305	D__melanogaster__1_-1149272	57.5	query	0	10	0	0.672414	NM_137212	NP_611056	0.705884	FALSE	0	D__melanogaster__1_-1149272	1096	0.147804
304	down_early			2.52759	0.000193	CG32110	0.395634	0.0444444	10	4	FBgn0052110	FBpp0075663	317858		CG32110	FALSE	-0.36413	D__melanogaster__1_-1150049	34.5	query	0	10	0	0.618103	NM_168520	NP_729837	0.694801	FALSE	0	D__melanogaster__1_-1150049	910	0.131008
72	up_late	muscle structure development|regulation of nervous system development|embryonic morphogenesis|skeletal muscle organ development|muscle tissue development|circulatory system development|cell proliferation|striated muscle cell differentiation|epidermis development|muscle cell differentiation|regulation of anatomical structure morphogenesis|striated muscle tissue development|cardiovascular system de…	GO:0061061|GO:0051960|GO:0048598|GO:0060538|GO:0060537|GO:0072359|GO:0008283|GO:0051146|GO:0008544|GO:0042692|GO:0022603|GO:0014706|GO:0072358	2.53621	7.84e-05	CG6545	0.39429	0.178571	8	4	FBgn0011278	FBpp0083490	42542		lbe	FALSE	-0.433935	D__melanogaster__1_-1139899	43.5	query	0	8	0	0.615948	NM_079711	NP_524435	0.647954	FALSE	0	D__melanogaster__1_-1139899	504	0.166188
247	down_early			2.55	4.17e-05	CG34377	0.392157	0.142857	8	3	FBgn0263117	FBpp0312461	42608		CG34377	FALSE	-0.237284	D__melanogaster__1_-1153296	44	query	0	8	0	0.6125	NM_142761	NP_651018	0.788767	FALSE	0	D__melanogaster__1_-1153296	298	0.174303
69	up_late			2.55	9.79e-05	CG15180	0.392157	0	7	4	FBgn0250846	FBpp0307954	40807		glob2	FALSE	-0.453971	D__melanogaster__1_-1151921	46.4286	query	0	7	0	0.6125	NM_141412	NP_649669	0.635101	FALSE	0	D__melanogaster__1_-1151921	568	0.182444
70	down_early			2.58448	6.46e-05	CG43244	0.386925	0.0476191	7	4	FBgn0262889	FBpp0297406	12798420		CG43244	FALSE	-0.299922	D__melanogaster__1_-1153165	43	query	0	7	0	0.603879	NM_001259346	NP_001246275	0.740876	FALSE	0	D__melanogaster__1_-1153165	452	0.183055
83	down_early			2.52931	1.8e-05	CG14823	0.395365	0.142857	7	4	FBgn0035734	FBpp0076617	38772		CG14823	FALSE	-0.332533	D__melanogaster__1_-1145716	58.7143	query	0	7	0	0.617672	NM_168187	NP_729206	0.717105	FALSE	0	D__melanogaster__1_-1145716	112	0.220779
89	up_late			2.73103	0.000155	CG1137	0.366162	0	7	4	FBgn0037454	FBpp0081203	40803		CG1137	FALSE	-0.463836	D__melanogaster__1_-1146877	23.4286	query	0	7	0	0.567241	NM_141408	NP_649665	0.628867	FALSE	0	D__melanogaster__1_-1146877	496	0.155754
103	down_early			2.72414	0.000102	CG45783	0.367089	0	5	4	FBgn0267430	FBpp0312364	8674112		CG45783	FALSE	-0.266153	D__melanogaster__1_-1155908	33.4	query	0	5	0	0.568966	NM_001170390	NP_001163861	0.766322	FALSE	0	D__melanogaster__1_-1155908	398	0.213158
605	down_early			2.48966	1.35e-05	CG17210	0.401662	0.2	5	3	FBgn0037888	FBpp0081838	41357		scpr-B	FALSE	-0.0401985	D__melanogaster__1_-1147179	79.4	query	0	5	0	0.627586	NM_141804	NP_650061	0.960599	FALSE	0	D__melanogaster__1_-1147179	126	0.273103
68	down_early			2.71724	1.3e-07	CG3694	0.36802	0	2	4	FBgn0267252	FBpp0312039	45234		Ggamma30A	FALSE	-0.0215049	D__melanogaster__1_-1155798	103.5	query	0	2	0	0.57069	NM_164852	NP_723452	0.978725	FALSE	0	D__melanogaster__1_-1155798	2	0.636646	Q9NFZ3
478	down_early			2.69655	1.42e-06	CG17724	0.370844	0	2	4	FBgn0033802	FBpp0310606	246682		CG17724	FALSE	-0.00300018	D__melanogaster__1_-1144454	91	query	0	2	0	0.575862	NM_137000	NP_610844	0.997004	FALSE	0	D__melanogaster__1_-1144454	12	0.511364
531	down_early			2.70517	4e-07	CG8433	0.369662	0	2	4	FBgn0029175	FBpp0099953	3772101	Ext2	FBgn0029175	FALSE	-0.00447326	D__melanogaster__1_-1141757	96.5	query	0	2	0	0.573707	NM_166150	NP_725536	0.995537	FALSE	0	D__melanogaster__1_-1141757	4	0.542614	Q9Y169
67	up_late			2.80172	0	CG9759	0.356923	0	1	4	FBgn0038160	FBpp0310954	41661		CG9759	FALSE	-0.0215503	D__melanogaster__1_-1147365	123	query	0	1	0	0.549569	NM_169527	NP_731821	0.97868	FALSE	0	D__melanogaster__1_-1147365	0	0
62	up_late			0	0	CG45076	0	0	0	0	FBgn0266446	FBpp0310815	19834760		CG45076	TRUE	-0.0027595	D__melanogaster__1_-1155143	0	query	0	0	0	92200000000	NM_141758	NP_650015	0.997244	TRUE	0	D__melanogaster__1_-1155143	0	0	Q9VGX3
63	down_early			0	0	CG45049	0	0	0	0	FBgn0266409	FBpp0310735	42691		CG45049	TRUE	-5.24e-13	D__melanogaster__1_-1155114	0	query	0	0	0	92200000000	NM_001300544	NP_001287473	1	TRUE	0	D__melanogaster__1_-1155114	0	0
64	up_late			0	0	CG14907	0	0	0	0	FBgn0038455	FBpp0082799	42031		CG14907	TRUE	-0.00153249	D__melanogaster__1_-1147564	0	query	0	0	0	92200000000	NM_142317	NP_650574	0.998469	TRUE	0	D__melanogaster__1_-1147564	0	0
65	up_late			0	0	CG42808	0	0	0	0	FBgn0261990	FBpp0292825	10178961		CG42808	TRUE	-5.24e-13	D__melanogaster__1_-1152687	0	query	0	0	0	92200000000	NM_001201991	NP_001188920	1	TRUE	0	D__melanogaster__1_-1152687	0	0
66	up_late			0	0	CG14906	0	0	0	0	FBgn0015351	FBpp0307589	42030		CG14906	TRUE	-0.000407	D__melanogaster__1_-1140375	0	query	0	0	0	92200000000	NM_142316	NP_650573	0.999593	TRUE	0	D__melanogaster__1_-1140375	0	0
