# Supplementary material for: Transcriptome profiling of aging Drosophila photoreceptors reveals gene expression trends that correlate with visual senescence
Source: BMC Genomics. 2017 Nov 21;18:894. doi: 10.1186/s12864-017-4304-3 (PMC5698953; doi:10.1186/s12864-017-4304-3)
Supplement: Supplementary file 10 — Primers used in this study. (XLSX 13 kb) [file 12864_2017_4304_MOESM10_ESM.xlsx]

## Sheet: Sheet1
Table S9: Primers used in this study.
FbgnID	gene symbol	Forward primer (5' - 3')	Reverse primer (5' - 3')	qPCR target
FBgn0039908	Asator	TTCGGAAAACCACTTACTCCA	TATGTTTCTCGCACGCAGAC	circRNA
FBgn0013995	Calx	CCGAATCCAAGGACTACGAG	ATGGCACGTTCAACACTCTG	circRNA
FBgn0032120	CG33298	TTCGAGGATCGGAGAAGAAG	TGAGGGTGACCCCTTAGTTG	circRNA
FBgn0034162	CG6426	AAAGCCACACTCGCTGAAAT	CGACGATGATGAACCAGTGA	circRNA
FBgn0035060	Eps-15	ATTTGCCGACTTTGACGACT	AGCGTTTTGCGTTTAATTCG	circRNA
FBgn0030613	Rab3-GEF	AGTCCACCACGGAGATGTTC	CGTGCAGCGTAAAATCTGAA	circRNA
FBgn0004795	retn	TCATCGCAGCAGAATAATGG	ATCCACGGAGTCGCAGTC	circRNA
FBgn0260941	app	CACGGATCCGGGCGTCATACCGCG	CAGTGGTGATCGAAGCGGTCCACG	mRNA
FBgn0261714	Cpn	CCCATACCTGTGGAGGCACCTGTC	GAGGAACCGGAGGGTCAATGAGCG	mRNA
FBgn0026250	eIF-1A	GCTGGGCAACGGTCGTCTGGAGGC	CGTCTTCAGGTTCCTGGCCTCGTCCGG	mRNA
	GFP	GAGGGATACGTGCAGGAGAG	GATCCTGTTGACGAGGGTGT	mRNA
FBgn0031107	HERC2	GGGGCAAGGCCACCTGTTTGGGCC	CGACCCCATCCGAATACCTCCCCG	mRNA
FBgn0266599	Hsc70-4	CCGCAGCACCATGGACCCCGTGG	GCCGTGCAGAATGGCGGCCTGGAC	mRNA
FBgn0041627	Ku80	GTCGCCAGGCGGAGGATCCTCCTG	GGTTATTCAGCTCATCGGGGCCGC	mRNA
	mCherry	GGCCTACGTGAAGCACCCCGCCG	ATGAACTCGCCGTCCTGCAGGGAGGAGTCC	mRNA
FBgn0002936	ninaA	CCACCGTGGGCGCCAAGTGGCTG	CCGAGGATGTTGAAGTCGTCCGGG	mRNA
FBgn0016047	nompA	CCCACACACCATTTCTACGATCTGGTGTGCC	CGGCCCGTGATCTCGGAGTGAAACTCGCCG	mRNA
FBgn0020618	Rack1	GGCCGCCGGCAAGACCACCCGTCG	GCGAGAAGCGCACGCACGACACCC	mRNA
FBgn0034728	rad50	GAGGCCAGGCTGGTGGAAATCCG	CCCCTCCACTTCGGTGCGTTTCTG	mRNA
FBgn0002940	Rh1	GGAGCAGGTATGTGCCGGAGGGTAAC	TGGGCGGAGACAGCAGCAATGATGAAC	mRNA
FBgn0002626	RpL32	GCTAAGCTGTCGCACAAATG	CGTTGTGCACCAGGAACTT	mRNA
FBgn0004242	Syt1	CGCCGAGAAGGCGGCGGAAGCGGC	GATGGCCACCACGCCCCATGTGGG	mRNA
